# Supplementary material for: Multiple-infection and recombination in HIV-1 within a longitudinal cohort of women
Source: Retrovirology. 2009 Jun 3;6:54. doi: 10.1186/1742-4690-6-54 (PMC2700066; doi:10.1186/1742-4690-6-54)
Supplement: Additional file 1 — env sequence data. 1226 sequences of HIV-1 envelope genes at a total of 694 nucleotide sites (including deletions inserted for alignment). [file 1742-4690-6-54-S1.txt]

Neighbor-joining tree:

                           /- 10102133v1env1
                           |
                           + 10102133v1env4
                        /--+
                        |  \- 10102133v1env5
                     /--+
                     |  |      /-- 10102133v9env2
                     |  \------+
                    /+         \--- 10102133v9env3
                    ||
                    ||   /-- 10102133v1env2
                    |\---+
            /-------+    \-- 10102133v1env3
            |       |
            |       |        /- 10102133v9env1
            |       |        |
            |       \--------+- 10102133v9env4
            |                |
            |                \- 10102133v9env5
            |
            |         /---- 20100559v1env1
            |         |
            |         +- 20100559v1env5
            |         |
            |         +--- 20100559v1env4
           /+         |
           ||         |  / 20100559V2env1
           ||         |  |
           ||         |  + 20100559V2env4
           ||        /+ /+
           ||        || |\ 20100559V2env2
           ||        ||/+
           ||        |||\ 20100559V2env5
           ||        |||
           ||        |||   / 20100559v9env1
           ||        |\+   |
           ||        | |   + 20100559v9env2
           ||        | |   |
           |\--------+ \---+ 20100559v9env5
           |         |     |
           |         |     + 20100559v9env3
           |         |     |
           |         |     \ 20100559v9env4
           |         |
           |         |/---- 20100559v1env3
           |         ||
           |         \+/- 20100559v1env2
           |          \+
           |           \-- 20100559V2env3
           |
           |               / 20100852v1env2
           |           /---+
           |           |   \ 20100852v1env7
           |           |
           |           |  /- 50440428v1env4
           |           |  |
           |         /-+ /+- 50440428v1env3
           |         | | ||
           |         | | |\- 50440428v1env2
          /+         | | |
          ||         | \-+/ 50440428v2env5
          ||         |   ++
          ||         |   |\ 50440428v2env4
          ||        /+   |
          ||        ||   |/ 50440428v2enG1
          ||        ||   \+
          ||        ||    \- 50440428v2enG3
          ||        ||
          ||        ||    / 50440428v2env1
          ||        |\----+
          ||        |     \ 50440428v2enG2
          ||        |
          ||       /+   /--- 50440428v1env5
          ||       ||  /+
          ||       ||  |\---- 50440428v2env3
          ||       ||  |
          ||       ||  | /-- 50440428v2env2
          ||       ||  +-+
          ||/------+|/-+ \--- 50440428v1env1
          |||      ||| |
          |||      |\+ \---- 50440428v2enG5
          |||      | |
          |||      | \----- 50440428v2enG4
          |||      |
          |||      \-------- 20102402v1env4
          |||
          |||          /- 40100387v1env1
          |||          |
          |||         /+ 40100387v1env2
          |||         ||
          |||         |+- 40100387v1env4
          |||        /+|
          |||        ||\- 40100387v1env5
          |\+        ||
          | |        |\- 40100387v1env3
          | |        |
          | |        |  /-- 40100387v5env1
          | |        |  |
          | |        |  +--- 40100387v5enG1
          | |        |  |
          | |    /---+  | /- 40100387v5env5
          | |    |   | /+/+
          | |    |   | |||\- 40100387v5enG3
          | |    |   | |++
          | |    |   | ||\--- 40100387v5enG5
          | |    |   |/+|
          | |    |   |||\---- 40100387v5enG4
          | \----+   |||
          |      |   |||  /- 40100387v5env2
          |      |   \+\--+
          |      |    |   \- 40100387v5env4
          |      |    |
          |      |    \---- 40100387v5env3
          |      |
          |      \------- 40100387v5enG2
          |
          |            /-- 30306343V2e1
          |            |
          |            |/- 30306343V2Ge4
          |            ++
          |           /+\-- 30306343v3e3
          |           ||
          |           |\---- 30306343V2Ge1
          |           |
          |           |/- 30306343v3e2
          |           ||
          |           ||/ 30306343V3e6
          |           |++
          |           ||\ 30306343V3e8
          |           ++
          |           ||/- 30306343V3e9
          |           |||
          |           |\+- 30306343V3e7
          |           | |
          |           | \- 30306343V3e10
          |           |
          |           |/-- 30306343V2e2
          |           ++
          |           |\-- 30306343V2e4
          |           |
          |           +-- 30306343V2e3
          |           |
          |           |/-- 30306343V2e8
          |           ||
          |          /++--- 30306343V2Ge3
          |          |||
          |          ||\-- 30306343v3e4
          |          ||
          |          |+-- 30306343V2e6
          |          ||
          |          || /- 30306343v5e1
          |          ||/+
          |          |||\- 30306343v5e2
          |          |||
          |         /+|| /- 30306343v5e4
          |         ||\+ |
          |         || | + 30306343V5e8
          |         || | |
          |         || | + 30306343V5e7
          |         || \-+
          |        /+|   + 30306343V5e9
          |        |||   |
          |        |||   \ 30306343V5e10
          |        |||
          |        ||\--- 30306343V2e9
          |        ||
          |        |\--- 30306343V2e10
          |        |
          |     /--+     /--- 30306343v2e5
          |     |  |     |
          |     |  |    /+ /- 30306343V2e7
          |     |  |    |\-+
          |     |  |    |  \-- 30306343V2Ge2
          |     |  |   /+
          +-----+  |   || /- 30306343v5e5
          |     |  |   |\-+
          |     |  \---+  \-- 30306343v5e3
          |     |      |
          |     |      \---- 30306343v3e5
          |     |
          |     \-------------- 60202161V3env7
          |
          |            /----- 30100145v3env1
          |            |
          |           /+/-- 30100145v3env5G
          |           |\+
          |           | \- 30100145v3en10G
          |           |
          |           |/-- 30100145v3env2
          |          /+|
          |          |||/- 30100145v3env4
          |          ||||
          |          |||+- 30100145v3env8
          |          ||||
          |          |\++--- 30100145v3env7
          |          | ||
          |          | |+- 30100145v3env6
          |          | ||
          |          | |+- 30100145v3env7G
          |       /--+ ||
          |       |  | \+- 30100145v3env9G
          |       |  |  |
          |       |  |  +-- 30100145v3env9
          |       |  |  |
          |       |  |  \- 30100145v3env8G
          |       |  |
          |       |  |/--- 30100145v3env3
          |       |  ||
          |       |  \+   /-- 30100145v3env5
          |       |   \---+
          |       |       \--- 30100145v3env10
          |       |
          |       |      /- 30100145v4env10
          |       |    /-+
          |       |    | \- 30100145v6env6
          |       |    |
          |       |    | /-- 30100145v4env2G
          |       |    | |
          |       |   /+ +- 30100145v6env9
          |       |   || |
          |       |   || +- 30100145v4env5G
          |       |   ||/+
          | /-----+   |||\ 30100145v6env4
          | |     |   |\+
          | |     |   | \- 30100145v4env3G
          | |     |   |
          | |     |   | /-- 30100145v4env1G
          | |     | /-+ |
          | |     | | | | / 30100145v6env1
          | |     | | | |/+
          | |     | | | ||\ 30100145v6env8
          | |     | | | ||
          | |     | | | ++/ 30100145V6env1G
          | |     | | | |++
          | |     | | | ||\- 30100145V6env2G
          | |     | | \-+|
          | |     | |   |\- 30100145V6env4G
          | |     |/+   |
          | |     |||   +- 30100145v4env4G
          | |     |||   |
          | |     |||   +-- 30100145V6env3G
          | |     |||   |
          | |     |||   \-- 30100145v6env5
          | |     |||
          | |     \+|   /--- 30100145v6env3
          | |      ||   |
          | |      ||   +--- 30100145v6env7
          | |      |\---+
          | |      |    \--- 30100145v6env5G
          | |      |
          | |      |       /- 30100145v6env2
          | |      \-------+
          | |              \- 30100145v6env10
          | |
          | |             /- 30409000v3env4
          | |             |
          | |             +- 30409000V5enG4
          | |             |
          | |             |/ 30409000v5env2
          | |             ++
          +-+            /+\ 30409000v5env1
          | |            ||
          | |            ||/- 30409000v5env3
          | |            |++
          | |            ||\ 30409000v5env4
          | |            ||
          | |            |+- 30409000v5env5
          | |            ||
          | |            |\- 30409000V5enG1
          | |           /+
          | |           |+-- 30409000V5enG2
          | |           ||
          | |           |+- 30409000v3env1
          | |           ||
          | |           |\-- 30409000v3env2
          | |           |
          | |           +---- 30409000v3env5
          | |          /+
          | |          |+---- 30409000v3env3
          | |          ||
          | |          ||/-- 30409000V5enG3
          | |          |\+
          | |          | \--- 30409000V5enG5
          | |         /+
          | |         ||/---- 30409000v4env2
          | |         |||
          | |         ||+--- 30409000v4env1
          | |         |||
          | |         |||  / 30409000V6env3
          | |         |\+ /+
          | |         | | |\- 30409000V6env5
          | |         | |/+
          | |         | ||\-- 30409000V6env4
          | |         | \+
          | |        /+  \- 30409000V6env1
          | |        ||
          | |        |+---- 30409000v4env5
          | \--------+|
         /+          |\---- 30409000V6env2
         ||          |
         ||          \------ 30409000v4env4
         ||
         ||           /-------- 20100662v10env5
         ||           |
         ||       /---+      / 20100662v10env2
         ||       |   \------+
         ||       |          \ 20100662v10env4
         ||       |
         || /-----+       / 20100662v1env4
         || |     | /-----+
         || |     | |     \- 20100662v1env1
         || |     \-+
         || |       |/------ 20100662v1env5
         || |       \+
         || |        \------ 20100662v2env3G
         || |
         || |              /-- 30203434v5env1
         || |              |
         || |            /-+/- 30203434v5env2
         || |            | \+
         || |            |  \- 30203434v5env4
         || |            |
         || |            |/--- 30203434v5env3
         || |            ++
         || |          /-+\--- 30203434v5env5
         || |          | |
         || |          | \---- 30203434v7env4
         || |          |
         ||/+          |       /- 30203434v7env1
         ||||          |       |
         ||||          |       + 30203434v7env3
         ||||          |      /+
         ||||          |      |\ 30203434v7env5
         ||||     /----+ /----+
         ||||     |    | |    \ 30203434v7env2
         ||||     |    | |
         ||||     |    | |      / 30203434v8env5
         ||||     |    | |     /+
         ||||     |    | |     |\ 30203434v8env1
         ||||     |    | |     |
         ||||     |    | |     +-- 30203434v8env3
         ||||     |    \-+     |
         ||||     |      |     +- 30203434v8env2
         ||||     |      |  /--+
         ||||     |      |  |  \- 30203434v8env4
         ||||     |      |  |
         ||||     |      |  |  /- 30203434v9env5
         |||\-----+      |  |  |
         |||      |      \--+  +- 30203434v9env3
         |||      |         |  |
         |||      |         |  + 30203434v9env2
         |||      |         |  |
         |||      |         |  + 30203434v9env1
         |||      |         \--+
         |||      |            \- 30203434v9env4
         |++      |
         |||      |       /- 30512465v1env4
         |||      |       |
         |||      |      /+- 30512465v1env3
         |||      |      ||
         |||      \------+\ 30512465v1env5
         |||             |
         |||             \-- 30512465v1env2
         |||
         |||                                / 30100032V5env1G
         |||                                |
         |||                                |    / 30100032V5env2G
         |||                                | /--+
         |||      /-------------------------+ |  \ 30100032V5env3G
         |||      |                         |/+
         |||      |                         ||\-- 30100032V5env5G
         |||      |                         \+
         |||      |                          \--- 30100032V5env4G
         |||      |
         |||      |                     /-- 30512491V3env1
         |||      |                     |
         |||      |                     |     /- 30512491V3env2
         |||      |                     |     |
         |||      |                     |     + 30512491V3env3
         |||      |                     |     |
         |||      |                     |     + 30512491V3env10
         |||      |                     |     |
         ||\------+                    /+     + 30512491V3env9
         ||       |                    ||   /-+
         ||       |                    ||   | + 30512491V3env6
         ||       |                    ||   | |
         ||       |                    ||/--+ \ 30512491V3env8
         ||       |                    |||  |
         ||       |                    |||  \-- 30512491V3env7
         ||       |                    |\+
         ||       |                    | | /- 30512491V3env4
         ||       |                    | \-+
         ||       |                    |   \- 30512491V3env5
         ||       |                    |
         ||       |                    |   / 30512491V4env1
         ||       |                    |   |
         ||       \--------------------+   + 30512491V4env3
         ||                            |   |
         ||                            |   + 30512491V4env4
         ||                            |   |
         ||                            |   + 30512491V4env5
         ||                            |   |
         ||                            |   + 30512491V4env9
         ||                            |   |
         ||                            |   + 30512491V4env10
         ||                            |   |
         ||                            |/--+ 30512491V4env6
         ||                            ||  |
         ||                            ||  \ 30512491V4env8
         ||                            \+
         ||                             | /- 30512491V4env2
         ||                             \-+
         ||                               \-- 30512491V4env7
         ||
         ||          /-- 20102301v1env2
         ||          |
         ||          | /-- 20102301v5env5
         ||          +-+
         ||          | \--- 201023O1v5env4G
         ||          |
         ||          | /- 20102301v1env5
         ||          |/+
         ||        /-+|\ 20102301v1env1
         ||        | ||
         ||        | |+- 20102301V1env5G
         ||        | ||
         ||        | ||/-- 20102301v1env3
         ||        | \++
         ||        |  |\ 20102301V1env2G
         ||        |  |
         ||        |  |/- 20102301v1env4
         ||        |  ||
         ||        |  \+/ 20102301v1env1G
         ||        |   \+
         ||       /+    \ 20102301V1env3G
         ||       ||
         ||       |+---- 20102301V1env4G
         ||       ||
         ||       ||/---- 20102301v5env4
         ||       |\+
         ||/------+ \----- 201023O1v5env3G
         |||      |
         |||      |         /-- 20102301v5env1
         |||      |         |
         |||      |         | /- 20102301v5env3
         |||      \---------+ |
         |||                |/+/ 201023O1v5env1G
         |||                ||\+
         |||                \+ \- 201023O1v5env2G
         |||                 |
         |||                 \-- 20102301v5env2
         |||
         |||                 / 30512720v2env1
         |||                 |
         |||                 + 30512720v2env10
         |||                /+
         |||                |\ 30512720v2env6
         |\+                |
         | |                + 30512720v2env8
         | |                |
         | |                + 30512720v2env2
         | |                |
         | |                + 30512720v2env9
         | |                |
         | |                +- 30512720v2env5
         | |               /+
         | |               |\ 30512720v2env4
         | |               |
         | |               +-- 30512720v2env3
         | |             /-+
         | |             | \-- 30512720v2env7
         | |             |
         | |             |   / 30512720v3env1
         | |             |   |
         | \-------------+   +---- 30512720v3env3
         |               |   |
         |               |   +- 30512720v3env4
         |               |   |
         |               |   + 30512720v3env2
         |               \---+
         |                   \ 30512720v3env5
         |
         |              / 10205600v1env4
         |             /+
         |             |\ 10205600v1env5
         |          /--+
         |          |  \-- 20102402V4env8
         |        /-+
         |        | \---- 20100852v1env9
         |        |
         |        |    /-- 60304218v1env2
         |/-------+    |
         ||       |    | /- 60304218v1env1
         ||       |    | |
         ||       |    | +- 60304218v3env1
         ||       \----+ |
         ||            | | /- 60304218v3env2
         ||            | | |
         ||            | | |  /-- 60304218v3enG1
         ||            | | |  |
         ||            \-+/+ /+ / 60304218v3enG2
         ||              ||| |\-+
         ||              ||| |  \-- 60304218v3enG4
         ||              ||| |
         ||              ++\-+-- 60304218v3enG5
         ||              ||  |
         ||              ||  \- 60304218v3enG3
         ||              ||
         ||              |\ 60304218v3env4
         ||              |
         ||              \ 60304218v3env5
         ||
         ||            /- 20100662v1env3
         ||            |
         ||            +-- 20100662v2env1G
         ||            |
         ||            +- 20100662v2env2G
         ||            |
         ||            |/ 20100662v2env2
         ||            ||
         ||          /-++ 20100662v2env4G
         ||          | ||
         ||          | |+- 20100662v2env5G
         ||          | ||
         ||          | |+ 20100662V2env1
         ||          | \+
         || /--------+  +-- 20100662V2env3
         || |        |  |
         || |        |  \- 20100662V2env4
         || |        |
         || |        +----- 20100662v1env2
         || |        |
         || |        |  /-- 20100662v10env1
         || |        \--+
         || |           \-- 20100662v10env3
         || |
         || |          /- 20100852v1env1
         || |        /-+
         || |        | \ 20100852v1env6
         || |      /-+
         |+-+      | |/- 20100852v1env8
         || |      | \+
         || |      |  \- 20100852v4env9
         || |     /+
         || |     ||  / 20100852v11env3
         || |     ||/-+
         || |     ||| \ 20100852v11env4
         || |     |\+
         || |     | \-- 20100852v11env5
         || |     |
         || |     |   /- 20100852v1env4
         || |     |  /+
         || |     |  |\- 20100852v1env10
         || |     | /+
         || \-----+ |\-- 20100852v1env3
         ++       |/+
         ||       ||\-- 20100852v1env5
         ||       ||
         ||       |+--- 20100852v11env2
         ||       ++
         ||       |\--- 20100852v11env1
         ||       |
         ||       |   /- 20100852v4env1
         ||       |  /+
         ||       |  |\- 20100852v4env4
         ||       |  |
         ||       |  +-- 20100852v4env8
         ||       |  |
         ||       |  | /- 20100852v4env2
         ||       \--+ |
         ||          | |/- 20100852v4env3
         ||          | ||
         ||          | |+-- 20100852v4env7
         ||          \-++
         ||            |\- 20100852v4env10
         ||            |
         ||            +-- 20100852v4env6
         ||            |
         ||            \-- 20100852v4env5
         ||
         ||/----------------- 30512465v1env1
         |||
         |||             /- 30512465v6env3
         |||             |
         |||             +- 30512465v6env5
         |||             |
         |||             +- 30512465v6env4
         |||/------------+
         ||||            +- 30512465v6env2
         ||||            |
         ||||            \- 30512465v6env1
         ||||
         ||||            /- 30512477v1env1
         |\+|            |
         | ||            +- 30512477v1env3
         | ||          /-+
         | ||          | + 30512477v1env2
         | ||          | |
         | ||          | \-- 30512477v1env5
         | ||          |
         | ||         /+-- 30512477v6env1
         | ||         ||
         | ||         |\- 30512477v6env3
         | ||         |
         | ||         |  /-- 30512477v6env4
         | \+         |  |
         |  |         +--+/- 30512477v6env5
         |  |         |  \+
         |  |         |   \- 30512477v6env2
         |  |         |
         |  |         +- 30512477V5env5
         |  |         |
         |  |         + 30512477V5env3
         |  |         |
         |  |         + 30512477V5env1
         |  |        /+
         |  |        |+ 30512477V5env6
         |  |        ||
         |  |        |+ 30512477V5env8
         |  |        ||
         |  |        |+ 30512477V5env9
         |  |        ||
         |  |        |+ 30512477V5env10
         |  \--------+|
         |           |+- 30512477V5env4
         |           ||
         |           |+ 30512477V5env2
         |           ||
         |           |\ 30512477V5env7
         |           |
         |           \---- 30512477v1env4
         |
         |            / 10205600v1env1
         |           /+
         |           |\ 10205600v1env2
         |           |
         |           |/- 10205600v1env9
         |           ||
         |           |+-- 10205600v3env4
         |           ++
         |           |\- 10205600v1env10
         |          /+
         |          |+-- 10205600v3env7
         |          ||
         |          ||/-- 10205600v3env8
         |          |||
         |          |++- 10205600v3env9
         |          |||
         |          ||\ 10205600v3env10
         |          ||
         |          ||/- 10205600V3env1
         |          |||
         |          ||+ 10205600v3env3
         |          |||
         |          |\+/ 10205600v3env2
         |          | ||
         |          | \+ 10205600v3env5
         |         /+  |
         |         ||  \ 10205600v3env6
         |         ||
         |         |+-- 10205600v1env3
         |         ||
         |         |\--- 10205600v1env7
         |         |
         |         |  /--- 10205600v1env6
         |         |  |
         |         |  |  /- 10205600v5env1
         |         |  | /+
         |         |  | |\ 10205600v5env4
         | /-------+  | |
         | |       |  | |/- 10205600v5env2
         | |       |  | ||
         | |       |  | |+- 10205600v5env6
         | |       |  | ||
         | |       |  | |+ 10205600v5env5
         | |       |  | ||
         | |       |  | ++- 10205600v5env9
         | |       |  | ||
         | |       |  | |\ 10205600v5env8
         | |       |  |/+
         | |       \--+|+-- 10205600v5env7
         | |          |||
         | |          ++\- 10205600v5env10
         | |          ||
         | |          |\-- 10205600v5env3
         | |          |
         | |          \--- 10205600v1env8
         |/+
         |||           /- 30512097v1env1
         |||          /+
         |||          |\- 30512097v1env5
         |||          |
         |||        /-+/- 30512097v1env2
         |||        | ++
         |||        | |\ 30512097v1env3
         |||        | |
         |||      /-+ \--- 30512097v1env4
         |||      | |
         |||      | |   /- 30512097v2env1
         |||      | |   |
         |||      | \---+- 30512097v2env2
         |||      |     |
         |||      |     \ 30512097v2env3
         |||      |
         |||      |    /- 30512097v3env1
         ||\------+    |
         ||       |    + 30512097v3env2
         ||       |    |
         ||       |    + 30512097v3env5
         ||       |    |
         ||       +----+ 30512097v3env4
         ||       |    |
         ||       |    \ 30512097v3env3
         ||       |
         ||       |    / 30512097v2env4
         ||       \----+
         ||            \ 30512097v2env5
         ||
         ||           / 30306103V1env1
         ||           |
         ||           + 30306103V1env9
         ++           |
         ||           + 30306103V1env2
         ||           |
         ||           + 30306103V1env3
         ||           |
         ||           + 30306103V1env4
         ||           |
         ||           + 30306103V1env5
         ||           |
         ||           + 30306103V1env6
         ||           |
         ||           + 30306103V1env7
         ||           |
         ||           + 30306103V1env10
         ||       /---+
         ||       |   \ 30306103V1env8
         ||       |
         ||       |    / 30306103V3env1
         ||       |    |
         ||       |    + 30306103V3env2
         ||       |    |
         ||       |    + 30306103V3env3
         ||       |    |
         ||       |    + 30306103V3env4
         ||  /----+    |
         ||  |    |    + 30306103V3env5
         ||  |    |    |
         ||  |    |    + 30306103V3env6
         ||  |    |    |
         ||  |    |    + 30306103V3env7
         ||  |    |/---+
         ||  |    ||   + 30306103V3env9
         ||  |    ||   |
         ||  |    ||   + 30306103V3env10
         |\--+    \+   |
         |   |     |   \ 30306103V3env8
         |   |     |
         |   |     |/----- 30306103V3evG3
         |   |     \+
         |   |      \---- 30306103V3evG4
         |   |
         |   |           / 30306103V3evG1
         |   |    /------+
         |   |    |      \ 30306103V3evG2
         |   \----+
         |        \------- 30306103V3evG5
         |
         |             /-- 10205915v1env1
         |             |
         |             | / 10205915v1env2
         |            /+ |
         |            || +- 10205915v1env3
         |            |\-+
         |            |  \- 10205915v1env4
         |            |
         |            |   / 10205915v7env1
         |            | /-+
         |            | | \- 10205915v7env3
         |            |/+
         |            ||\- 10205915v7env5
         |       /----++
         |       |    |+---- 10205915v7env2
         |       |    ||
         |       |    |\---- 10205915v7env4
         | /-----+    |
         | |     |    \---- 10205915v1env5
         | |     |
         | |     \--------- 40100060v3env2
         | |
         | |          /---- 10310336v1env1
         | |          |
         | |          | / 10310336V1env2
         | |          |/+
         | |          ||\ 10310336V1env5
         | |          ||
         | |          ||/- 10310336V1env3
         | |          |||
         | |          ||+-- 10310336V1env9
         | |          |||
         | |          ||| / 10310336v1env5E
         | |          ||+-+
         | |          ||| \ 10310336v1env5G
         | |          |||
         | |          ||+-- 10310336V1env6
         | |          +++
         | |         /+||/ 10310336v1env1E
         | |         |||\+
         | |         ||| \ 10310336v1env1G
         | |         |||
         |/+         |||  / 10310336v1env2E
         |||         |||/-+
         |||         |||| \ 10310336v1env2G
         |||         ||++
         |||         ||||/ 10310336v1env3E
         |||         |||\+
         |||         ||| \ 10310336v1env3G
         |||         |||
         |||         ||| /- 10310336V4env1
         |||         ||| |
         |||         ||+-+ 10310336V4env2
         |||         ||| |
         |||         ||| \ 10310366V4env9
         |||         |||
         |||       /-+|| /---- 10310336V4env3
         |||       | ||| |
         |||       | ||| |/ 10310336V4env4
         |||       | ||| ||
         |||       | ||| |+ 10310336V4env5
         |||       | ||\-+|
         |||       | ||  |+ 10310336V4env6
         |||       | ||  ||
         |||       | ||  |+ 10310336V4env7
         |||       | ||  \+
         |||       | ||   + 10310336V4env8
         ||\-------+ ||   |
         ||        | ||   \ 10310336V4env10
         ||        | ||
         ||        | || / 10310336v1env4E
         ||        | |\-+
         ||        | |  \ 10310336v1env4G
         ||        | |
         ||        | \------------ 10310336V1env10
         ||        |
         ||        | /------- 10310336V1env4
         ||        | |
         ||        \-+   / 10310336V1env7
         ||          \---+
         ||              \ 10310336V1env8
         ||
         ||                / 40100060v1env1
         ||           /----+
         ||           |    \ 40100060v1env7
         ||           |
         ||           |  /- 40100060v1env5
         ||           |  |
         ||           |  |/- 40100060v1env4
         ||           |  ||
         ||           |/-++- 40100060v1env2
         ||          /+| ||
         ||          ||| |+ 40100060v1env8
         ||          ||| \+
         ||          |||  + 40100060v1env9
         ||          |||  |
         ||          |||  \ 40100060v1env10
         ||          |||
         ||          |\+/--- 40100060v1env3
         ||          | ||
         ||          | |+-- 40100060v1env6
         ||          | ||
         ||          | || / 40100060v2env1
         ||          | || |
         ||          | || + 40100060v2env2
         ||          | \+ |
         ||          |  | +- 40100060v2env3
         ||          |  | |
         ||          |  |/+ 40100060v2env5
         ++          |  |||
         ||          |  ||\ 40100060v2env4
         ||          |  ||
         ||          |  |+-- 40100060v3env8
         ||/---------+  ||
         |||         |  ++/ 40100060v3env9
         |||         |  |++
         |||         |  ||\- 40100060v3enG5
         |||         |  ||
         |||         |  || / 40100060v3enG1
         |||         |  |\-+
         |||         |  |  \ 40100060v3enG2
         |||         |  |
         |||         |  |/-- 40100060v3env3
         |||         |  ||
         |||         |  ||/- 40100060v3env5
         |||         |  |++
         |||         |  ||\ 40100060v3env6
         |||         |  \+
         |||         |   |  /- 40100060v3env4
         |||         |   \--+
         |||         |      \- 40100060v3env10
         |||         |
         |||         |    / 40100060v3env1
         |||         |   /+
         |||         |   |\ 40100060v3env7
         |||         \---+
         |||             + 40100060v3enG3
         |||             |
         |||             \ 40100060v3enG4
         |||
         |||                / 50110087V1env1
         |||                |
         |||                + 50110087V1env10
         |||                |
         |||                + 50110087V1env2
         |||                |
         |||                + 50110087V1env3
         |||                |
         |||                + 50110087V1env4
         |||                |
         |||                + 50110087V1env5
         |||                |
         |||                + 50110087V1env8
         |||               /+
         |||               |\ 50110087V1env9
         |||               |
         |||               +- 50110087V1env7
         |||            /--+
         |||            |  \- 50110087V1env6
         |||            |
         |||            |    / 50110087v3env1
         |||            |    |
         ||+------------+    + 50110087v3env2
         |||            |    |
         |||            |    + 50110087v3env3
         |||            |    |
         |||            \----+ 50110087v3env5
         |||                 |
         |||                 \ �v3env4
         |||
         |||       /---- 40203640v1env1
         |||       |
         |||       | /--- 40203640v1env2
         |||       |/+
         |||      /+|\-- 40203640v1env7
         |||      |||
         |\+      |||  /- 40203640v1env6
         | |      ||+--+
         | |      |\+  \ 40203640v1env10
         | |     /+ |
         | |     || |/--- 40203640v1env5
         | |     || \+
         | |     ||  \--- 40203640V2env4
         | |     ||
         | |     |\----- 40203640V8env6
         | |     |
         | |     |    / 40203640v1env3
         | |     |   /+
         | |     |   |\ 40203640v1env9
         | |     | /-+
         | |     | | \--- 40203640v8env4
         | |     | |
         | |     | | /-- 40203640v8env1
         | |     | |/+
         | |    /+ ||\--- 40203640V8env7
         | |    ||/+|
         | |    ||||| /-- 40203640v8env3
         | |    |||++ |
         | |    |||||/+/- 40203640v8env5
         | |    ||||||\+
         | |    ||||\+ \ 40203640V8env10
         | |    |||| |
         | |    |||| \-- 40203640V8env8
         | |    ||||
         | |    |||\--- 40203640V8env9
         | |    |++
         | |  /-+|+--- 40203640V2env5
         | |  | |||
         | |  | |||/--- 40203640v1env4
         | |  | ||\+
         | |  | || \---- 40203640V2env2
         | |  | ||
         | |  | |\---- 40203640v8env2
         | |  | |
         | \--+ |  /--- 40203640v1env8
         |    | | /+
         |    | | |\- 40203640V2env3
         |    | \-+
         |    |   \------ 40203640V2env1
         |    |
         |    | /------ 50220713v1env4
         |    \-+
         |      \------- 50220713v1env3
         |
         |                 /--- 10206006v9env6
         |                /+
         |                |\-- 10206006v9env8
         |                |
         |                +-- 10206006v9env10
         |               /+
         |               |\-- 10206006v9env7
         |            /--+
         |            |  \---- 10206006v9env9
         |            |
         |            | /-- 10310526v1env1
         |            |/+
         |            ||\-- 10310526v1env3
         |            ||
         |            || /--- 10310526v1env2
         |            || |
         |            || |/-- 10310526v2env2
         |            ||/++
         | /----------+|||\--- 10310526v3env9
         | |          ||||
         | |          ||||/--- 10310526v2env7
         | |          |||\+
         | |          ||| \-- 10310526v2env10
         | |          |||
         | |          ||+---- 10310526v1env9
         | |          |||
         | |          |||   /- 10310526v2env1
         | |          ||| /-+
         | |          ||| | \- 10310526v3env5
         | |          \+| |
         | |           || | /- 10310526v2env4
         | |           || |/+
         | |           || ||\ 10310526v2env9
         | |           || ||
         | |           || |+- 10310526v2env6
         | |           || ++
         | |           || |\-- 10310526v3env4
         | |           || |
         | |           || |/- 10310526v2env3
         | |           || ||
         | |           || || / 10310526v3env2
         | |           || |+-+
         | |           || || \ 10310526v3env3
         | |           || ||
         | |           || ++-- 10310526v3env6
         | |           || ||
         | |           ||/+\- 10310526v2env8
         | |           \+||
         | |            ||+-- 10310526v2env5
         | |            |||
         | |            |||/-- 10310526v3env1
         | |            ++++
         | |            |||\-- 10310526v3env8
         |/+            |||
         |||            ||\-- 10310526v3env10
         |||            ||
         |||            |\--- 10310526v3env7
         |||            |
         |||            | /-- 10310526v1env4
         |||            |/+
         |||            ||\-- 10310526v1env8
         |||            ++
         |||            |+-- 10310526v1env6
         |||            ||
         |||            |\-- 10310526v1env7
         |||            |
         |||            +- 10310526v1env10
         |||            |
         |||            \--- 10310526v1env5
         |||
         |||                / 30409149v2env1
         |||                |
         |||                + 30409149v2env3
         |||                |
         |||                + 30409149v2env4
         |||               /+
         |||               |\ 30409149v2env2
         |||            /--+
         |||            |  \ 30409149v2env5
         |||        /---+
         |||        |   \----- 30409149v4env6
         |||        |
         |||        |      / 30409149v3env1
         |||        |      |
         |||        |     /+- 30409149v3env2
         |||        |     ||
         |||        |   /-+\- 30409149v3env5
         |||        |   | |
         ||\--------+   | \- 30409149v3env3
         ||         |  /+
         ||         |  ||  / 30409149v4env5
         ||         |  ||  |
         ||         |  |\--+ 30409149v4env7
         ||         | /+   |
         ||         | ||   \ 30409149v4env8
         ||         | ||
         ||         \-+\--- 30409149v4env3
         ||           |
         ||           \------ 30409149v3env4
         ||
         ||             /--- 20102402v1env1
         ||            /+
         ||            |\----- 20102402v1env5G
         ||            |
         ||            +-- 20102402v1env2G
         ||           /+
         ||           |\--- 20102402v1env5
         ||         /-+
         ||         | +---- 20102402V1env10
         ||         | |
         ||         | \----- 20102402v4env3
         ||         |
         ||         | /--- 20102402v1env2
         ++         | |
         ||         | |  /- 20102402v1env3
         ||         | |  |
         ||         | |  +-- 20102402V1env8
         ||         +-+ /+
         ||         | | |\-- 20102402V1env6
         ||         | +-+
         ||        /+ | \--- 20102402v1env9
         ||        || |
         ||        || | /-- 20102402v1env1G
         ||        || \-+
         ||        ||   \-- 20102402v1env3G
         ||       /+|
         ||       |||/--- 20102402v1env4G
         ||       ||\+
         ||       || \---- 20102402v4env1
         ||       ||
         ||       |\----- 20102402V1env7
         ||       |
         ||       |       /-- 20102402v4env2
         ||       |       |
         ||       |      /+- 20102402v4env5
         ||       |      ||
         ||       |      |\-- 20102402V4env9
         ||       |      |
         ||       |      |/-- 20102402V4env7
         ||       |      ||
         ||       |      ||/ 20102402v9env1
         ||       |      |||
         ||       |      ||+- 20102402V9env9
         ||       |    /-+||
         ||       |    | ||+ 20102402v9env2
         ||       |    | |||
         ||       |    | ||+ 20102402v9env4
         |+-------+    | |||
         ||       |    | ||+ 20102402V9env8
         ||       |    | |||
         ||       |    | ||+- 20102402V9env10
         ||       |    | \+|
         ||       |    |  ||  / 20102402v9env1G
         ||       |    |  ||  |
         ||       |    |  || /+ 20102402v9env2G
         ||       |    |  || ||
         ||       |   /+  |+-+\ 20102402v9env4G
         ||       |   ||  || |
         ||       |   ||  || \- 20102402v9env3G
         ||       |   ||  ||
         ||       |   ||  |+- 20102402v9env5
         ||       |   ||  ||
         ||       |   ||  ++ 20102402V9env7
         ||       |  /+|  ||
         ||       |  |||  |\ 20102402V9env6
         ||       |  |||  |
         ||       |  |||  \- 20102402v9env3
         ||       |  |||
         ||       \--+|\---- 20102402V4env10
         ||          ||
         ||          |\-- 20102402V4env6
         ||          |
         ||          \----- 20102402v4env4
         ||
         ||              /- 50110380v1env4
         ||      /-------+
         ||      |       \- 50110380v1env2
         ||      |
         ||    /-+     /-- 50220713v1env2
         ||    | |   /-+
         ||    | |   | \-- 50220713v1env1
         ||    | \---+
         ||    |     \-- 50220713v1env5
         ||    |
         ||    |      /-- 50110380v7env3
         ||    |     /+
         ||    |     |\- 50110380v7env1
         ||   /+   /-+
         ||   ||   | \---- 50110380v7env4
         ||   ||   |
         ||   ||   +--- 50110380v7env2
         ||   ||  /+
         ||   ||  ||/---- 50110380v1env5
         ||   ||  |\+
         ||   ||  | \---- 50110380v1env1
         ||   ||  |
         ||   |\--+---- 50110380v1env3
         ||   |   |
         |\---+   \-------- 50110380v7env5
         |    |
         |    |     /--- 50220713v10env5
         |    |     |
         |    |    /+---- 50220713v10env4
         |    |    ||
         |    |    || /--- 50220713v10env2
         |    |   /+\-+
         |    |   ||  \---- 50220713v10env3
         |    |   ||
         |    \---+\----- 50220713v10env1
         |        |
         |        | /----- 60304218v1env5
         |        \-+
         |          \----- 60304218v1env3
         |
         |                  /-- 10206006v1env1
         |                  |
         |                  |/--- 10206006v1env4
         |                  ++
         |                  |\- 10206006v1env7
         |                  |
         |                  +--- 10206006v1env6
         |                  |
        /+                  |/-- 10206006v1env2
        ||                 /++
        ||                 ||\- 10206006v1env3
        ||                 ||
        ||                 |+-- 10206006v1env8
        ||                 ||
        ||                 ||/- 10206006v1env5
        ||                 |++
        ||                 ||\- 10206006v1env9
        || /---------------+|
        || |               |\-- 10206006v1env10
        || |               |
        || |               |/- 10206006V9env1
        || |               ||
        || |               || /- 10206006V9env2
        || |               |+-+
        || |               \+ \- 10206006V9env3
        || |                |
        || |                | /- 10206006V9env4
        || |                |/+
        || |                ||\- 10206006V9env5
        || |                ||
        || |                ||/- 10206006V11env1
        || |                \+|
        || |                 |+ 10206006V11env2
        || |                 ||
        || |                 \+ 10206006V11env5
        || |                  |
        || |                  +- 10206006V11env3
        ||/+                  |
        ||||                  \- 10206006V11env4
        ||||
        ||||          /- 30409315V1env3
        ||||          |
        ||||          |/ 30409315V1env5
        ||||          ||
        ||||          ++ 30409315V1env2
        ||||     /----+|
        ||||     |    |\ 30409315V1env1
        ||||     |    |
        ||||     |    \-- 30409315V1env4
        ||||     |
        ||||    /+    / 30409315V3env4
        ||||    ||    |
        ||||    ||    + 30409315V3env3
        ||||    ||    |
        ||||    ||    + 30409315V3env2
        ||||    |\----+
        ||||    |     + 30409315V3env1
        |||\----+     |
        |||     |     \ 30409315V3env5
        |||     |
        |||     |        /- 30409315V9env4
        |||     |        |
        |||     |        + 30409315V9env3
        |||     |        |
        |||     \--------+ 30409315V9env2
        |||              |
        |||              + 30409315V9env1
        |||              |
        |||              \- 30409315V9env5
        |||
        |||                /---- 30100474V3env1
        |||                |
        |||                | /-- 30100474V3env2
        |||                | |
        |||                | +-- 30100474V3env4
        |||                | |
        |||                |/+/-- 30100474V5env8
        |||                ||++
        |||               /+||\-- 30100474V6env4
        |||               ||||
        |||               ||||/-- 30100474V5env4g
        |||               |||\+
        |||               ||| \--- 30100474V5env5g
        |||               |||
        |||               |||  /- 30100474V5env4
        |||               |||  |
        |||               |\+  +- 30100474v5env6
        |||               | |  |
        |||               | |  +-- 30100474V5env7g
        |||               | | /+
        |||              /+ | |\- 30100474V6env1
        |||              || | |
        |||              || | |/-- 30100474V5env1g
        |||              || | ++
        |||              || |/+\- 30100474V5env8g
        |||              || |||
        |||              || \+\ 30100474V6env3
        |||              ||  |
        |||              ||  \-- 30100474V6env2
        |||              ||
        |||              || /-- 30100474V5env5
        |||              |\-+
        |||              |  \-- 30100474V5env10
        |||              |
        |||              +------ 30100474V3env5
        |||           /--+
        |||           |  |  /- 30100474V5env1
        |||           |  |  |
        |||           |  | /+/-- 30100474V5env2
        |||           |  | |\+
        |||           |  | | \- 30100474V5env9
        |||           |  | |
        |||/----------+  \-+-- 30100474V5env3
        ||||          |    |
        ||||          |    \---- 30100474V5env7
        ||||          |
        ||||          |  /---- 60202161V3env10
        ||||          |  |
        ||||          \--+ /--- 60202161V3env6
        ||||             \-+
        ||||               \---- 60202161V3env5
        ||||
        ||||               / 30100652v1env1
        ||||               |
        ||||               + 30100652v1env3
        ||||               |
        ||||               + 30100652v1env4
        ||||              /+
        ||||              |\ 30100652v1env5
        ||||              |
        ||||              +-- 30100652v1env2
        ||||             /+
        ||||             |\- 30100652V1env2g
        ||||            /+
        ||||            ||/--- 30100652V1env3g
        ||||            |\+
        ||||           /+ \-- 30100652V1env4g
        ||||           ||
        ||||           |\-------------- 30100652V1env1g
        ||||           |
        ||||           |/-- 30100652V3env1g
        ||||           ||
        ||||           ++/---- 30100652V4env2
        ||||           |\+
        ||||           | \---- 30100652V4env5g
        ||||           |
        ||||           |   /- 30100652v2env1
        ||||           |   |
        ||||           |   + 30100652v2env2
        ||||           |   |
        ||||           |   +- 30100652v2env4
        ||||           |   |
        ||||           | /-+- 30100652v2env5
        ||||           | | |
        ||||           |/+ \- 30100652v2env3
        ||||           |||
        ||||           ||\---- 30100652v3env5
        ||||           ||
        ||||           ||   / 30100652V2env1g
        ||||           || /-+
        ||||           || | \ 30100652V2env2g
        ||||           || |
        ||||           || | /- 30100652v3env1
        ||||           || |/+
        ||||           || ||\- 30100652v3env3
        ||||           || ||
        ||||           || |+-- 30100652v3env2
        ||||           || ++
        ||||           || || /-- 30100652v5env1
        ||||           || || |
        ||||           || || |/- 30100652v5env2
        ||||          /+| || ++
        ||||          |||/+|/+\ 30100652v5env5
        ||||          ||||||||
        ||||          |||||\+\-- 30100652v5env3
        ||||          ||||| |
        ||||          ||||| \- 30100652v5env4
        ||||          |||||
        ||||          |||||/-- 30100652V2env4g
        ||||          ||||||
        ||||          |||||+-- 30100652V2env5g
        ||||          ||||\+
        ||||          |||| \-- 30100652V4env2g
        ||||          ||||
        ||||          |||| /-- 30100652V4env1g
        ||||          |||+-+
        ||||          ||++ \-- 30100652V4env3g
        ||||          ||||
        ||||          |+++--- 30100652V4env4g
        ||||          ||||
        ||||          ||||  / 30100652v6env1
        ||||          ||||  |
        ||||          ||||  + 30100652v6env4
        ||||          ||||  |
        ||||          ||||  + 30100652v6env5
        ||||          ||||  |
        ||||          |||| /+- 30100652V6env10
        ||||       /--+||| ||
        ||||       |  |||\-+\ 30100652V6env7
        ||||       |  |||  |
        ||||       |  |||  \-- 30100652V6env8
        ||||       |  |||
        ||||       |  |||   /- 30100652v6env2
        ||||       |  |||  /+
        ||||       |  |||  |\ 30100652V6env9
        |++|       |  ||\--+
        ||||       |  ||   |/ 30100652v6env3
        ||||       |  ||   \+
        ||||       |  ||    \ 30100652V6env6
        ||||       |  ||
        ||||       |  ||  /-- 30100652v3env4
        ||||       |  || /+
        ||||   /---+  || |\-- 30100652V3env2g
        ||||   |   |  ||/+
        ||||   |   |  |||\--- 30100652V4env3
        ||||   |   |  |||
        ||||   |   |  |\+  / 30100652V4env1
        ||||   |   |  | | /+
        ||||   |   |  | | |\ 30100652V4env4
        ||++   |   |  | \-+
        |||| /-+   |  |   \-- 30100652V4env5
        |||| | |   |  |
        |||| | |   |  |    /------------ 30100652V3env3g
        |||| | |   |  \----+
        |||| | |   |       \---- 30100652V3env4g
        |||| | |   |
        |||| | |   \--------------------- 30203078V4env2g
        |||| | |
        |||| | \---------------------------------------------------------- 30100652V2env3g
        |||| |
        ||||/+                /-- 30100765V6env5
        ||||||              /-+
        ||||||              | \-- 30100765V6env4
        ||||||              |
        ||||||             /+ / 30100765V6env3
        ||||||             ||/+
        ||||||             |||\- 30100765V6env1
        ||||||             |\+
        ||||||             | \-- 30100765V6env2
        ||||||             |
        |||||\-------------+    / 30100765v3env1
        |||||              |    |
        |||||              |    |/- 30100765v3env2
        |||||              |    ||
        |||||              |    ++ 30100765v3env3
        |||||              \----+|
        |||||                   |\ 30100765v3env4
        |||||                   |
        |||||                   \ 30100765v3env5
        |||||
        |||||                     /- 30203066v2env1
        |||||                     |
        |||||                    /+/ 30203066V2env3
        |||||                    |\+
        |||||                /---+ \ 30203066V2env4
        |||||                |   |
        |||||                |   \--- 30203066V2env5
        |||||                |
        |||||                |      / 30203066V4env1
        |||||                |      |
        |||||                |      + 30203066V4env2
        |||||                |     /+
        |||||                |     |\ 30203066V4env3
        |||||                |    /+
        |||||                |    |\- 30203066V5env3
        |||||                |   /+
        |||||                |   |\---- 30203066V4env5
        |||||                |/--+
        |||||                ||  \--- 30203066v4env4
        |||||                ||
        |||||   /------------++       / 30203066v5env1
        |||||   |            || /-----+
        |||||   |            || |     \ 30203066v5env2
        |||||   |            |\-+
        |||||   |            |  |    /---- 30203066V5env4
        |||||   |            |  \----+
        |||||   |            |       \-- 30203066V5env5
        |||||   |            |
        |||||   |            \------- 30203066v2env2
        |||||   |
        |||||   |        /-- 30203078V4env1
        |||||   |        |
        |||||   |       /+- 30203078V4env3
        |||||   |       ||
        |||||   |       |\-- 30203078v7env8
        |||||   |       |
        |||||   |      /+  /- 30203078V5env4
        |||||   |      || /+
        |||||   |      || |\- 30203078V5env10
        |||||   |      |\-+
        |||||   |     /+  \- 30203078V5env6
        |||||   |     ||
        |||||   |     ||   / 30203078V4env3g
        |||||   |     |\---+
        |||||   |   /-+    \ 30203078V4env4g
        |||||   |   | |
        |||||   |   | |   /-- 30203078V4env8
        |||||   |   | \---+
        |||||   |   |     \-- 30203078V4env10
        |||||  /+   |
        |||||  ||   |     /-- 30203078V4env2
        |||||  ||   |     |
        |||||  ||   |     |/ 30203078v7env9
        |||||  ||   |    /++
        |||||  ||   |    ||\ 30203078v7env10
        |||||  ||   |    ||
        |||||  ||   |    ||/- 30203078V7env2g
        |||||  ||   |    |\+
        |||||  ||   |    | \- 30203078V7env3g
        |||||  ||   |    |
        |||||  ||   |    | / 30203078V7env3
        |||||  ||   |    | |
        |||||  ||   |    |/+ / 30203078V7env5
        |||||  ||   |    ||\-+
        |||||  ||   |    ||  \- 30203078V7env1g
        |||||  ||   |    ||
        |||||  ||   |    ++/- 30203078v7env6
        |||||  ||   |    |++
        |||||  ||   |    ||\- 30203078V7env4g
        |||||  ||   |    ||
        |||||  ||   |    |\-- 30203078V7env5g
        |||||  ||   |    |
        |||||  ||   |    +---- 30203078V4env5g
        |||||  ||   |    |
        |||||  ||   |    | /-- 30203078V4env5
        |||||  ||   |    | |
        |||\+  ||   |    |/+ 30203078V5env1
        ||| |  ||   |    |||
        ||| |  |\---+    ||\-- 30203078V5env5
        ||| |  |    |    ||
        ||| |  |    |    ||/- 30203078V4env9
        ||| |  |    |    |||
        ||| |  |    |    ||+-- 30203078V5env4g
        ||| |  |    |   /+||
        ||| |  |    |   ||++/ 30203078V5env2
        ||| |  |    |   |||++
        ||| |  |    |   ||||\- 30203078V5env8
        ||| |  |    |   ||||
        ||| |  |    |   |||\- 30203078v5env3
        ||| |  |    |   |||
        ||| |  |    |   |||/- 30203078V5env7
        ||| |  |    |   ||++
        ||| |  |    |   |||\- 30203078V5env9
        ||| |  |    |   |++
        ||| |  |    |   ||| / 30203078V5env2g
        ||| |  |    |   ||+-+
        ||| |  |    |   ||| \ 30203078V5env3g
        ||| |  |    |   |||
        ||| |  |    |   |||/ 30203078V5env1g
        ||| |  |    |   ||\+
        ||| |  |    |   || \ 30203078V5env5g
        ||| |  |    |   ||
        ||| |  |    |   |+--- 30203078V4env6
        ||| |  |    |   ||
        ||| |  |    |   ||  / 30203078V7env2
        ||| |  |    |   ||/-+
        ||| |  |    |  /+|| \- 30203078V7env4
        ||| |  |    |  ||\+
        ||| |  |    |  || \-- 30203078v7env7
        ||| |/-+    |  ||
        ||| || |    |  || /--- 30203078V4env7
        ||| || |    \--++-+
        ||| || |       || \- 30203078V7env1
        ||| || |       ||
        ||| || |       |\---- 30203078V4env1g
        ||| || |       |
        ||| || |       \---- 30203078V4env4
        ||| || |
        ||| || |            /- 30203460V4env1
        ||| || |            |
        ||| || |           /+- 30203460V4env5
        ||| || |           ||
        ||| || |           |\- 30203460v5env8
        ||| || |           |
        ||| || |           |/- 30203460v4env7
        ||| || |           ||
        ||| || |           |+- 30203460v5env10
        ||| || |           ++
        ||| || |           |\- 30203460V5env1
        ||| || |           |
        ||| || |           +-- 30203460v6env4
        ||| || |          /+
        ||| || |          |+- 30203460V6env3g
        ||| || |          ||
        ||| || |         /+\- 30203460v4env10
        ||| || |         ||
        ||| || |        /+\--- 30203460v5env7
        ||| || |        ||
        ||| || |        |\---- 30203460V5env4
        ||| || |        |
        ||| || |        |  /--- 30203460V4env3
        ||| || |        |/-+
        ||| || |        || \- 30203460v4env9
        ||| || |        ||
        ||| || |       /+|   /- 30203460V5env2
        ||| || |       |||   |
        ||| || |       |||  /+/ 30203460V6env2
        ||| || |       |||  |\+
        ||| || |       ||| /+ \- 30203460v6env8
        ||| || |       ||| ||
        ||| || |       |||/+\- 30203460v6env6
        ||| || |       |||||
        ||| || |       |\+|\-- 30203460v6env9
        ||| || |       | ||
        ||| || |       | ||/--- 30203460V6env3
        ||| || |       | ++|
        ||| || |       | |||  / 30203460V6env5
        ||| || |       | |||  |
        ||| || |       | ||| /+/ 30203460V6env1g
        ||| || |       | |\+ |||
        ||| || |       | | | |\+ 30203460V6env2g
        ||| || |       | | |/+ |
        ||| || |       | | ||| \ 30203460V6env4g
        ||| || |       | | |||
        ||| || |       | | \+\- 30203460v6env10
        ||| || |       | |  |
        ||| || |       | |  \--- 30203460v6env7
        ||| || |       | |
        ||| || |       | \---- 30203460v5env9
        ||| || \-------+
        ||| ||         +------ 30203460v5env6
        ||| ||         |
        ||| \+         |  /-- 30203460V4env2
        |||  |         |  |
        |||  |         |  +-- 30203460v4env8
        |||  |         | /+
        |||  |         | |\--- 30203460V5env3
        |||  |         | |
        |||  |         | | /-- 30203460V4env4
        |||  |         | | |
        |||  |         | +-+--- 30203460v4env6
        |||  |         \-+ |
        |||  |           | \--- 30203460V6env1
        |||  |           |
        |||  |           \--- 30203460V5env5
        |||  |
        |||  |          /--- 30203624V2env1
        |||  |          |
        |||  |          |    / 30203624V3env1
        |||  |          |    |
        |||  |          |    + 30203624V3env2
        |||  |          |    |
        |||  |          |    +-- 30203624V3env5
        |||  |         /+    |
        |||  |         || /--+- 30203624v3env6
        |||  |         || |  |
        |||  |         || |  |/- 30203624V3env4
        |||  |         || |  \+
        |||  |         || |   \- 30203624v3env9
        |||  |         || |
        |||  |         |\-+-- 30203624V3env3
        |||  |         |  |
        |||  |         |  |/---- 30203624V4env3
        |||  |         |  \+
        |||  |         |   \---- 30203624v4env6
        |||  |         |
        |||  |         +------ 30203624v2env8
        |||  |         |
        |||  |         |/-- 30203624V2env3
        |||  |         ||
        |||  |         ++--- 30203624v2env7
        |||  |         ||
        |||  |        /+|  /-- 30203624V4env2
        |||  |        ||\--+
        |||  |        ||   \--- 30203624V4env4
        |||  |        ||
        |||  |        |+------ 30203624v3env8
        |||  |        ||
        |||  |        || /--- 30203624V4env1
        |||  |        |\-+
        |||  |        |  \---- 30203624v4env8
        |||  |        |
        |||  |        |         /---- 30203624V2env2
        |||  |        |        /+
        |||  |        |        |\--- 30203624v3env10
        |||  |       /+       /+
        |||  |       ||       |+-- 30203624V2env5
        |||  |       ||       ||
        |||  |       ||      /+\--- 30203624v2env10
        |||  |       ||      ||
        |||  |       ||     /+\--- 30203624v3env7
        |||  |       ||     ||
        |||  |       ||     |\---- 30203624V2env4
        |||  |       ||    /+
        |||  \-------+|    ||/---- 30203624v2env6
        |||          ||    |\+
        |||          |+----+ \------- 30203624v4env10
        |||          ||    |
        |||          ||    \------ 30203624v2env9
        |||          ||
        |||          |\------- 30203624v4env9
        |||          |
        |||          |  /----- 30203624v4env5
        |||          \--+
        |||             \----- 30203624v4env7
        |||
        |||               / 30203333V1env1
        |||               |
        |||               + 30203333V1env2
        |||              /+
        |||              |\- 30203333V1env8
        |||             /+
        |||             ||/ 30203333V1env4
        |||             |\+
        |||            /+ \- 30203333V1env6
        |||            ||
        |||            |\-- 30203333V1env10
        |||           /+
        |||           ||/-- 30203333V3env5
        |||           |\+
        |||           | \--- 30203333V3env6
        |||           |
        |||           |   / 30203333V3env1
        |||           |  /+
        |||           |  |\ 30203333V3env2
        |||           |  |
        |||         /-+  |/ 30203333V3env3
        |||         | |  ||
        |||         | |  |+ 30203333V3env8
        |||         | |  ||
        |||         | |  |+ 30203333V3env10
        |||         | | /++
        |||         | | ||\ 30203333V3env7
        |||         | | ||
        |||         | \-+\- 30203333V3env4
        ||\---------+   |
        ||          |   \-- 30203333V3env9
        ||          |
        ||          |      / 30203333V1env3
        ||          |    /-+
        ||          |    | \ 30203333V1env5
        ||          |  /-+
        ||          |  | \-- 30203333V1env7
        ||          \--+
        ||             \---- 30203333V1env9
        ||
        ||                 /- 30100121v2env1
        ||               /-+
        ||               | \- 30100121v2env2
        ||               |
        ||               |/-- 30100121v2env3
        ||          /----+|
        ||          |    |+--- 30100121v2env5
        ||          |    ||
        ||          |    || /- 30100121V3env1
        ||          |    \+ |
        ||          |     | + 30100121V3env2
        ||          |     | |
        ||          |     \-+ 30100121V3env3
        ||          |       |
        || /--------+       +- 30100121V3env4
        || |        |       |
        || |        |       \- 30100121V3env5
        || |        |
        || |        |/--- 30100121v2env4
        || |        ||
        || |        ||    / 30100121V4env1
        || |        ||    |
        || |        ||    + 30100121V4env2
        || |        \+    |
        || |         |    +- 30100121V4env4
        || |         |    |
        || |         |    + 30100121V4env9
        || |         |    |
        || |         \----+ 30100121V4env3
        || |              |
        || |              + 30100121V4env5
        || |              |
        || |              + 30100121V4env6
        || |              |
        || |              + 30100121V4env7
        || |              |
        || |              + 30100121V4env10
        || |              |
        || |              \ 30100121V4env8
        || |
        || |         /---- 60100773v1env3
        || |         |
        || |        /+ /- 60100773v1env2
        || |        |\-+
        || |        |  \-- 60100773v1env1
        || |        |
        || |        |   /- 60100773v5env1
        || |      /-+  /+
        || |      | |  |\- 60100773v5env5
        || |      | +--+
        || |      | |  | /- 60100773v5env2
        || |      | |  \-+
        || |    /-+ |    \ 60100773v5env3
        || |    | | |
        || |    | | \----- 60100773v1env5
        || |    | |
        || |    | \---- 60100773v1env4
        || +----+
        || |    |      /- 60100773v8env1
        ||/+    |      |
        ||||    |      +- 60100773v5env4
        ||||    \------+
        ||||           +- 60100773v8env3
        ||||           |
        ||||           |/ 60100773v8env5
        ||||           ||
        ||||           |+ 60100773v8env2
        ||||           \+
        ||||            \ 60100773v8env4
        ||||
        ||||                 / 40512188v9env1
        ||||                /+
        ||||                |\ 40512188v9env2
        ||||              /-+
        ||||              | \- 40512188v9env5
        ||||          /---+
        ||||          |   \---- 40512188v9env4
        ||||          |
        ||||          |   /--- 40512188v1env3
        ||||          |   |
        ||||          |  /+/- 40512188v1env2
        |||\----------+  |\+
        |||           |  | \-- 40512188v1env1
        |||           |  |
        |||           |/-+-- 40512188v1env5
        |||           || |
        |||           \+ \---- 40512188v1env4
        |||            |
        |++            \------ 40512188v9env3
        |||
        |||                 /- 60202161v1enG1
        |||                 |
        |||                 | /-- 60202161v1enG2
        |||                 |/+
        |||                 ||\-- 60202161v1env5
        |||                /+|
        |||                |||/- 60202161v1enG3
        |||                ||||
        |||                |||+- 60202161v1env8
        |||                ||||
        |||                |\++- 60202161v1env10
        |||                | ||
        |||                | |+- 60202161v1env2
        |||                | ++
        |||            /---+ |+-- 60202161v1env6
        |||            |   | ||
        |||            |   | |+- 60202161v1env7
        |||            |   | ||
        |||            |   | |\- 60202161v1env1
        |||            |   | |
        |||            |   | \- 60202161v1env9
        |||            |   |
        |||            |   |/-- 60202161v1env3
        |||            |   \+
        |||            |    \- 60202161v1env4
        |||            |
        ||\------------+       / 60202161v5env5
        ||             |       |
        ||             |       + 60202161v5env3
        ||             |       |
        ||             |       +- 60202161v5env1
        ||             |       |
        ||             |     /-+ 60202161v5env4
        ||             |     | |
        ||             |     | \ 60202161v5env2
        ||             |     |
        ||             |     | / 60202161v7env3
        ||             |     |/+
        ||             \-----+|\ 60202161v7env2
        ||                   ||
        ||                   |+- 60202161v7env5
        ||                   ||
        ||                   |+- 60202161v7env1
        ||                   \+
        ||                    \- 60202161v7env5
        ||
        ||               /- 30512314V2en1
        ||               |
        ||               +-- 30512314V2en7
        ||               |
        ||               |/ 30512314V2en5
        ||               ++
        ||               |\- 30512314V2en10
        ||               |
        ||               +- 30512314V2en6
        ||               |
        ||               +- 30512314V2en2
        ||               |
        ||               |/ 30512314V2en4
        ||               ++
        ||               |\ 30512314V2en8
        ||               |
        ||               +- 30512314V2en3
        ||               |
        ||               +- 30512314V2en9
        ||               |
        ||               |/ 30512314V3en1
        ||               ++
        ||               |\ 30512314V3en8
        ||               |
        ||               |/ 30512314V3en2
        ||               ++
        ||               |\ 30512314V3en6
        ||               |
        ||               |/ 30512314V3en3
        ||               ||
        || /-------------++- 30512314V3en7
        || |             ++
        || |             |\- 30512314V3en9
        || |             |
        || |             |/- 30512314V3en5
        || |             ++
        || |             |\ 30512314V3en10
        || |             |
        || |             \- 30512314V3en4
        || |
        || |            / 60100711v1env1
        || |            |
        || |            + 60100711v1env9
        || |            |
        || |            + 60100711v1env10
        || |            |
        || |            + 60100711v1env2
        || |            |
        |\-+            + 60100711v1env6
        |  |            |
        |  |            + 60100711v1env7
        |  |            |
        |  |            +- 60100711v1env4
        |  |            |
        |  |            + 60100711v1env8
        |  |            |
        |  |        /---+- 60100711v1env5
        |  |        |   |
        |  |        |   \ 60100711v1env3
        |  |        |
        |  |        |   /--- 60100711v9env1
        |  |        |   |
        |  |        |  /+  /-- 60100711V11env5
        |  |        |  |\--+
        |  |        |  |   \-- 60100711V11en10
        |  \--------+  |
        |           |  |   / 60100711v9env2
        |           |  |  /+
        |           |  |  |\- 60100711v9env5
        |           |  |  |
        |           |  |  +- 60100711V11env7
        |           |  |  |
        |           |  |  +- 60100711v9env3
        |           |  |  |
        |           \--+  + 60100711v9env4
        |              |  |
        |              |  + 60100711V11env2
        |              | /+
        |              | |+- 60100711V11env1
        |              | ||
        |              | |\- 60100711V11env3
        |              | |
        |              | +- 60100711V11env4
        |              |/+
        |              |||/ 60100711V11env6
        |              ||\+
        |              \+ \ 60100711V11env9
        |               |
        |               \--- 60100711V11env8
        |
        |             /-- 30100169v3env1
        |             |
        |             +-- 30100169v4env3
        |             |
        |             |/-- 30100169v3env3
        |            /+|
        |            ||+- 30100169V3env10
        |            |++
        |            ||\-- 30100169v3env5
        |            ||
        |            |\-- 30100169v3env4
        |            |
        |            +--- 30100169v3env2
        |            |
        |            | /- 30100169V3env9
        |            |/+
        |            ||\ 30100169V4env1
        |            ||
        |            |+- 30100169V4env10
        |            ++
        |            |\-- 30100169V5env9
        |            |
        |            |/-- 30100169V3env8
        |            ||
        |            ||  / 30100169V5env3
        |            || /+
        |            || |\ 30100169V5env8
        |            ++/+
        |            |||\- 30100169V5env10
        |           /+||
        |           |||+-- 30100169V5env4
        |           ||\+
        |           || \-- 30100169V5env7
        |           ||
        |           ||/-- 30100169V4env6
        |           |++
        |           ||\----- 30100169V4env5G
        |           ||
        |           ||  /- 30100169V5env1
        |           || /+
        |           || |\-- 30100169V5env2
        |           |\-+
        |           |  \--- 30100169V5env6
        |           |
        |           | /- 30100169V3env6
        |           | |
        |    /------+ +- 30100169V4env8
        |    |      | |
        |    |      | +---- 30100169V4env3G
        |    |      | |
        |    |      | +- 30100169V4env1G
        |    |      | |
        |    |      | |/ 30100169V3env7
        |    |      | ++
        |    |      | |\ 30100169V4env4
        |    |      | |
        |    |      |/+- 30100169V4env2
        |    |      |||
        |    |      ||+- 30100169V4env9
        |    |      |||
        |    |      ||\-- 30100169V4env2G
       /+    |      ||
       ||    |      \+/- 30100169V4env5
       ||    |       ++
       ||    |       |\ 30100169V4env7
       ||    |       |
       ||    |       +--- 30100169V5env5
       ||    |       |
       ||    |       \--- 30100169V4env4G
       ||    |
       ||    |            /- 30203701v3env4
       ||    |            |
       ||    |            +- 30203701v3env2
       ||    |            |
       ||    |            +-- 30203703v3env3
       ||    |            |
       ||   /+            + 30203701v3env1
       ||   |+------------+
       ||   ||            \- 30203701v3env5
       ||   ||
       ||   ||         /-- 30100436V6env3
       ||   ||        /+
       ||   ||        |\- 30100436V6env7
       ||   ||        |
       ||   ||        +- 30100436V6env4
       ||   ||       /+
       ||   ||       ||/-- 30100436V6env5
       ||   ||       |\+
       ||   ||       | \-- 30100436V6env6
       ||   ||       |
       ||   |\-------+  /-- 30100436V7env5
       ||   |        |  |
       ||   |        | /+-- 30100436V7env6
       ||   |        | ||
       ||   |        | |\--- 30100436V7env8
       ||   |        \-+
       ||   |          |/-- 30100436V7env7
       ||   |          \+
       ||   |           \-- 30100436V7env9
       ||   |
       ||   |                 /-- 30203725V4env1
       ||   |                /+
       ||   |                |\- 30203725V5env1
       ||   |              /-+
       ||   |              | \--- 30203725V5env3g
       ||   |          /---+
       ||   |          |   | /- 30203725V4env6
       ||   |          |   \-+
       ||   |          |     \-- 30203725V5env2
       ||   |          |
       ||   |          |  /-- 30203725V4env2
       ||   |          |  |
       ||   |          |  +-- 30203725V5env7
       ||   |          | /+
       ||   |          | |\-- 30203725V4env8
       || /-+          | |
       || | |          |/+--- 30203725V4env7
       || | |          |||
       || | |          ||+--- 30203725V5env10
       || | |          |||
       || | | /--------+|\----- 30203725V5env4g
       || | | |        ||
       || | | |        |+---- 30203725V4env4
       || | | |        ||
       || | | |        ||/---- 30203725V4env3
       || | | |        |||
       || | | |        |||  /- 30203725V6env1
       || | | |        ||| /+
       || | | |        ||| |\ 30203725V6env4
       || | | |        |||/+
       || | | |        ||||+-- 30203725V6env2
       || | | |        |||||
       || | | |        ||++\-- 30203725V6env5
       || | | |        ||||
       || | | |        |||\-- 30203725V6env3
       || | | |        \+|
       || | | |         ||/- 30203725V4env5
       || | | |         |++
       || | | |         ||\-- 30203725V5env5
       || | | |         ||
       || | | |         || /-- 30203725V5env3
       || | | |         || |
       || | | |         ||/+/- 30203725V5env8
       || | | |         ++|\+
       || | | |         ||| \ 30203725V5env9
       || | | |         |||
       || | | |         |++--- 30203725V5env6
       || | | |         |||
       || | | |         ||\--- 30203725V5env4
       || | | |         ||
       || | | |         || / 30203725V5env1g
       || | | |         |\-+
       || | | |         |  \ 30203725V5env5g
       || | \-+         |
       || |   |         |/--- 30203725V4env9
       || |   |         ||
       || |   |         |+--- 30203725V4env10
       || |   |         \+
       || |   |          \--- 30203725V5env2g
       || |   |
       || |   |         / 30203737V1env1
       || |   |         |
       || |   |        /+ 30203737V1env4
       || |   |        ||
       || |   |       /+\ 30203737V1env8
       || |   |       ||
       || |   |       |\- 30203737V1env3
       || |   |       |
       || |   |      /+/ 30203737V1env2
       || |   |      |||
       || |   |      ||+ 30203737V1env9
       || |   |      |||
       || |   |      |\+- 30203737V1env5
       || |   |      | |
       || |   |      | + 30203737V1env6
       || |   |      | |
       || |   |      | + 30203737V1env7
       || |   |      | |
       || |   |      | \ 30203737V1env10
       || |   |      |
       || |   |      |  /- 30203737V11ev9
       || |   |      |  |
       || |   |      |  +- 30203737V11ev3
       || |   |      |  |
       || |   |      |  +- 30203737V11ev5
       || |   |      |  |
       || |   \------+  + 30203737V11evG2
       || |          |  |
       || |          | /+ 30203737V11ev7
       || |          | ||
       || |          | |\ 30203737V11ev1
       || |          | |
       || |          | +-- 30203737V11ev8
       || |          | |
       || |          | |/- 30203737V11ev10
       || |          | ++
       || |          | |\- 30203737V11evG4
       || |          | |
       || |          | +-- 30203737V11evG3
       || |          | |
       || |          |/+/- 30203737V11ev4
       || |          ||++
       || |          |||\- 30203737V11ev6
       || |          \+|
       || |           |\-- 30203737V11evG1
       || |           |
       || |           \--- 30203737V11ev2
       || |
       || |                   / 30306090V2env1
       || |                   |
       || |                   + 30306090V2env5
       || |                   |
       || |                   + 30306090V2env3
       || |                   |
       || |                   + 30306090V2env7
       || |                  /+
       || |                  |\ 30306090V2env10
       || |                  |
       || |                  + 30306090V2env2
       || |                 /+
       || |                 |\- 30306090V3env9
       || |                 |
       || |                 | / 30306090V3env7
       || |                 | |
       || |                 | +- 30306090V3env3
       || |                 | |
       || |                 | + 30306090V3env10
       || |              /--+ |
       || |              |  | +- 30306090V3env5
       || |              |  |/+
       || |              |  ||\----- 30306090V3env4
       || |              |  ||
       || |              |  ||/ 30306090V3env6
       || |              |  |++
       || |              |  \+\ 30306090V3env8
       || |              |   |
       || |              |   +- 30306090V3env1
       || |              |   |
       || |              |   \- 30306090V3env2
       || |              |
       || |  /-----------+      / 30306090V2env4
       || |  |           |    /-+
       || |  |           |    | \ 30306090V2env6
       || |  |           |   /+
      /+| |  |           |   ||/-- 30306090V2env8
      ||| |  |           |   |\+
      ||| |  |           |   | \- 30306090V2env9
      ||| |  |           |   |
      ||| |  |           |   |  / 30306090v5env4
      ||| |  |           |   |  |
      ||| |  |           |   |  + 30306090v5env2
      ||| |  |           |   |  |
      ||| |  |           |   |  + 30306090V5env6
      ||| |  |           \---+  |
      ||| |  |               |  + 30306090V5env9
      ||| |  |               |  |
      ||| |  |               |  + 30306090v5env3
      ||| |  |               |  |
      ||| |  |               |  + 30306090V5env7
      ||| |  |               |  |
      ||| |  |               |  + 30306090V5env8
      ||+-+  |               |  |
      ||| |  |               |  + 30306090V5env10
      ||| |  |               \--+
      ||| +--+                  + 30306090v5env5
      ||| |  |                  |
      ||| |  |                  \ 30306090v5env1
      ||| |  |
      ||| |  |        /--- 30306305V3env2
      ||| |  |        |
      ||| |  |        +-- 30306305V3env3
      ||| |  |        |
      ||| |  |        +- 30306305V5env4
      ||| |  |        |
      ||| |  |        +-- 30306305V3env5
      ||| |  |        |
      ||| |  |   /----+- 30306305V5env3
      ||| |  |   |    |
      ||| |  |   |    +- 30306305V5env2
      ||| |  |   |    |
      ||| |  |   |    \-- 30306305V5env1
      ||| |  |   |
      ||| |  |   | /------ 30306305V3env4
      ||| |  |   | |
      ||| |  |   | |    /- 30306305V3env1
      ||| |  |   | | /--+
      ||| |  |   | | |  \- 30306305V5env5
      ||| |  \---+ |/+
      ||| |      | ||\----- 30306305V9env3
      ||| |      | ||
      ||| |      | ||  /-- 30306305V8env5
      ||| |      | ++ /+
      ||| |      | || |\--- 30306305V8env1
      ||| |      | ||/+
      ||| |      | |||\-- 30306305V8env4
      ||| |      | |\+
      ||| |      | | \---- 30306305V8env3
      ||| |      \-+
      ||| |        | /-- 30306305V8env2
      ||| |        | |
      ||| |        +-+---- 30306305V9env5
      ||| |        | |
      ||| |        | \---- 30306305V9env1
      ||| |        |
      ||| |        |/-------- 30306305V9env2
      ||| |        \+
      ||| |         \----- 30306305V9env4
      ||| |
      ||| |              / 30512477V10en1
      ||| |              |
      ||| |              + 30512477V10en2
      ||| |              |
      ||| |              + 30512477V10en3
      ||| |              |
      ||| |              + 30512477V10en4
      ||| |              |
      ||| |              + 30512477V10en5
      ||| |              |
      ||| |              + 30512477V10en6
      ||| |              |
      ||| |              + 30512477V10en7
      ||| |              |
      ||| |              + 30512477V10en8
      ||| |              |
      ||| |              + 30512477V10en9
      ||| |         /----+
      ||| |         |    \ 30512477V10en10
      ||| |      /--+
      ||| |      |  \---------------- 60202161V3env8
      ||| |      |
      ||| |      |         / 60202161V3env4
      ||| |      |         |
      ||| \------+         + 60202161v3env3
      |||        |         |
      |||        |         + 60202161V3env2
      |||        |         |
      |||        |         + 60202161V3env9
      |||        \---------+
      |||                  \ 60202161V3env1
      |||
      |||              / 30306189V4env1
      |||              |
      |||              + 30306189V4env2
      |||              |
   /--+||              + 30306189V4env4
   |  |||              |
   |  |||              + 30306189V4env5
   |  |||              |
   |  |||              + 30306189V4env8
   |  |||              |
   |  |||              + 30306189V4env9
   |  |||              |
   |  |||              +-- 30306189V4env3
   |  |||              |
   |  |||              + 30306189V4env7
   |  |||              |
   |  |||/-------------+ 30306189V4env10
   |  ||||             |
   |  ||||             \- 30306189V4env6
   |  ||||
   |  ||||          /--- 50440430v1enG4
   |  ||||          |
   |  ||||          +-- 50440430v1enG2
   |  ||||         /+
   |  ||||         |\- 50440430v1enG1
   |  ||||         |
   |  ||||         +- 50440430v1enG5
   |  ||||        /+
   |  ||\+        |\ 50440430v1enG3
   |  || |        |
   |  || |        | /- 50440430v3enG1
   |  || |        |/+
   |  || |        ||\ 50440430v3enG4
   |  || |        ||
   |  || |        ||  /- 50440430v3enG2
   |  || |        ||  |
   |  || |        ||  +- 50440430v3enG5
   |  || |        ||/-+
   |  || |        ||| \-- 50440430v6enG3
   |  || \--------+||
   |  ||          |||/- 50440430v6enG1
   |  ||          |+++
   |  ||          |||\- 50440430v6enG5
   |  ||          |||
   |  ||          |||/ 50440430v6enG1
   |  ||          ++++
   |  ||          |||\- 50440430v6enG4
   |  ||          |||
   |  ||          ||+- 50440430v6enG5
   |  ||          |||
   |  ||          ||+- 50440430v6enG2
   |  ||          |||
   |  ||          ||\- 50440430v6enG3
   |  ||          ||
   |  ||          |\- 50440430v3enG3
   |  ||          |
   |  ||          |  /- 50440430v6enG2
   |  ||          \--+
   |  ||             \- 50440430v6enG4
 /-+  ||
 | |  ||        /- 40203703v8env4
 | |  ||        |
 | |  ||        |/- 40203703v8env5
 | |  ||        ||
 | |  ||        ||/ 40203703v1env4
 | |  ||        ++|
 | |  ||        ||+ 40203703v1env1
 | |  ||        |\+
 | |  ||        | \ 40203703v1env5
 | |  ||        |
 | |  ||        +-- 40203703v8env3
 | |  ||        |
 | |  ||        +---- 40203703v1env2
 | |  ||        |
 | |  ||        |/- 40203703v8enG2
 | |  ||       /++
 | |  ||       ||\- 40203703v8enG5
 | |  ||       ||
 | |  ||       |+--- 40203703v8env1
 | |  ||       ||
 | |  ||       ||/-- 40203703v8enG1
 | |  ||       |\+
 | |  ||       | \-- 40203703v8enG3
 | |  ||    /--+
 | |  ||    |  +-- 60304218v1env4
 | |  ||    |  |
 | |  ||    |  \-- 40203703v8enG4
 | |  |\----+
 | |  |     | /----- 40203703v8env2
 | |  |     | |
 | |  |     \-+    /--- 40203703v1env3
 | |  |       \----+
 | |  |            \--- 60304218v3env3
 | |  |
 | |  |           / 10311554V1env1
/+ |  |           |
|| |  |           +- 10311554V1env10
|| |  |          /+
|| |  |          |\ 10311554V1env9
|| |  |        /-+
|| |  |        | |/-- 10311554V1env2
|| |  |        | \+
|| |  |        |  \- 10311554V1env5
|| |  |        |
|| |  \--------+   / 10311554V1env3
|| |           |/--+
|| |           ||  \ 10311554V1env6
|| |           ||
|| |           \+  / 10311554V1env4
|| |            |  |
|| |            |  + 10311554V1env8
|| |            \--+
|| |               \ 10311554V1env7
|| |
|| \--------- 10311554v6env4
||
||      /- 30100145v4env1
||      |
||      +- 30100145v4env4
||      |
||      +- 30100145v4env5
||      |
||      +- 30100145v4env8
||      |
||      +- 30100145v4env6
||      |
||      +-- 30100145v4env9
||      |
||      +- 30100145v4env7
||      |
|\------+- 30100145v4env2
|       |
|       \ 30100145v4env3
|
+----- p125env
|
|     / 10311554v6env1
|     |
|     + 10311554v6env2
\-----+
      + 10311554v6env5
      |
      \ 10311554v6env3
