# Supplementary material for: Multiple-infection and recombination in HIV-1 within a longitudinal cohort of women
Source: Retrovirology. 2009 Jun 3;6:54. doi: 10.1186/1742-4690-6-54 (PMC2700066; doi:10.1186/1742-4690-6-54)
Supplement: Additional file 2 — pol sequence data. 1127 sequences of HIV-1 pol genes at a total of 1620 nucleotide sites (including deletions inserted for alignment). [file 1742-4690-6-54-S2.txt]

/----- Hxb2pol
|
|                        /--- 10102133V1pol1.s
|                        |
|                        |/- 10102133V1pol2.s
|                        ++
|                        |\--- 10102133V1pol4.s
|                        |
|                        +- 10102133V1pol5.s
|                        |
|                        +-- 10102133V1pol3.s
|                /-------+
|                |       +-- 10102133v1pol7.s
|                |       |
|                |       +- 10102133v1pol6.s
|                |       |
|                |       +---- 10102133v1pol8.s
|                |       |
|                |       +- 10102133v1po10.s
|                |       |
|                |       \-- 10102133v1pol9.s
|              /-+
|              | |      /----- 10102133V9pol1.s
|              | |      |
|              | |      +---- 10102133V9pol2.s
|              | |      |
|              | |      +- 10102133v9pol8.s
|              | |      |
|              | |      |  / 10102133V9pol4.s
|              | |      |  |
|              | |      +--+- 10310336V4p7
|              | \------+  |
|              |        |  \- 10310336V4p8
|              |        |
|         /----+        +-- 10102133v9pol6.s
|         |    |        |
|         |    |        +-- 10102133v9pol7.s
|         |    |        |
|         |    |        +-- 10102133V9pol3.s
|         |    |        |
|         |    |        \-- 10102133V9pol5.s
|         |    |
|         |    |    / 30203701v3pol1.s
|         |    |   /+
|         |    |   |\ 30203701v3pol3.s
|         |    |   |
|         |    |   + 30203701v3pol2.s
|         |    \---+
|       /-+        + 30203701v3pol4.s
|       | |        |
|       | |        \ 30203701v3pol5.s
|       | |
|       | |          / 30306189V4p3
|       | |          |
|       | |          + 30306189V4p4
|       | |         /+
|       | |         |\- 30306189V4p7
|       | |         |
|       | |         +----- 30306189V4p9
|       | |         |
|       | |         | /-- 30306189V4p5
|       | |         +-+
|       | \---------+ \- 30306189V4p6
|       |           |
|       |           |/-- 30306189V4p10
|       |           ++
|       |           |\-- 30306189V4p1
|       |           |
|      /+           +-- 30306189V4p8
|      ||           |
|      ||           \- 30306189V4p2
|      ||
|      ||          / 40100387V1p1
|      ||         /+
|      ||         |\ 40100387V1p3
|      ||       /-+
|      ||       | |/--- 40100387v1p9
|      ||       | \+
|      ||       |  \---- 40100387V1p10
|      ||       |
|      ||       |    / 40100387V1p2
|      ||       |    |
|      ||       |    + 40100387V1p6
|      ||       |    |
|      ||       |  /-+--- 40100387V1p4
|      ||       |  | |
|      ||       |  | \--- 40100387V1p7
|      |\-------+  |
|      |        |  | /----- 40100387V5pol1.s
|      |        |  | |
|      |        | /+ |      /----- 40100387V5pol2.s
|      |        | || |     /+
|      |        | || |     |\----- 40100387v5pol10.
|      |        | || |    /+
|      |        | || |    |\--- 40100387v5pol6.s
|      |        | |\-+  /-+
|      |        | |  |  | \---- 40100387V5pol5.s
|      |        | |  |  |
|      |        \-+  |/-+ /---- 40100387V5pol3.s
|      |          |  || |/+
|      |          |  || ||\--- 40100387v5pol8.s
|      |          |  \+ \+
|      |          |   |  \---- 40100387v5pol7.s
|      |          |   |
|      |          |   \----- 40100387v5pol9.s
|      |          |
|      |          \----- 40100387V5pol4.s
|      |
|      |              /--- 30100145V3pol4
|      |             /+
|      |             |\---- 30203725V4pol1
|      |             |
|      |             |    /---- 30203725V4pol2
|      |             |    |
|      |             |    +---- 30203725V4pol6
|      |             |   /+
|      |             |   |\---- 30203725V4pol4
|      |             |   |
|      |             |  /+/--- 30203725V5pol1
|      |             |  |||
|      |             |  |\+   /--- 30203725V5pol5
|      |             |  | \---+
|      |             |  |     \- 30203725V5pol6
|      |             |  |
|      |            /+  |   /-- 30203725V5pol2
|      |            || /+   |
|      |            || ||   +- 30203725V5pol8
|      |            || ||  /+
|      |            || ||  |\- 30203725V5pol3
|      |            || ||/-+
|      |            || ||| \--- 30203725V5pol7
|      |            ||/+\+
|      |            |||| |/--- 30203725V5pol9
|      |            |||| \+
|      |            ||||  \- 30203725V5pol10
|      |            |++|
|      |            |||\--- 30203725V4pol10
|      |            |||
|      |            ||\----- 30203725V4pol3
|      |         /--+|
|      |         |  |\-- 30203725V4pol7
|      |         |  |
|      |         |  +---- 30203725V4pol5
|      |       /-+  |
|      |       | |  \-- 30203725V4pol9
|      |       | |
|      |       | \------- 30203725V5pol4
|      |       |
|      |       |      /- 30100436v6p1.seq
|      |       |      |
|      |       |    /-+ 30100436v6p2.seq
|      |       |    | |
|      |       |    | \ 30100436v6p5.seq
|      |       |   /+
|      |      /+   ||   / 30100436v6p3.seq
|      |      ||   |\---+
|      |      ||   |    \ 30100436v6p4.seq
|      |      ||   |
|      |      ||  /+--- 30100436V7p4.seq
|      |      ||  ||
|      |      ||  |\-- 30100436V7p5.seq
|      |      ||  |
|      |      ||  |/ 30100436V7p2.seq
|      |      ||  ++
|      |      |\--+\ 30100436V7p3.seq
|      |      |   |
|      |      |   \- 30100436V7p1.seq
|      |      |
|      |      |    /-- 30203066v2pol1.s
|      |  /---+    |
|      |  |   |  /-+- 30203066v2pol2.s
|      |  |   |  | |
|      |  |   | /+ \- 30203066v2pol4.s
|      |  |   | ||
|      |  |   | |\-- 30203066v2pol3.s
|      |  |   | |
|     /+  |   |/+/- 30203066v5pol1.s
|     ||  |   ||||
|     ||  |   |||+- 30203066v5pol3.s
|     ||  |   ||||
|     ||  |   ||\+- 30203066v5pol2.s
|     ||  |   || |
|     ||  |   || |/ 30203066v5pol4.s
|     ||  |   || \+
|     ||  |   \+  \ 30203066v5pol5.s
|     ||  |    |
|     ||  |    |      /- 30203066v4pol1.s
|     ||  |    |   /--+
|     ||  |    |   |  \- 30203066v4pol2.s
|     ||  |    |   |
|     ||  |    | /-+-- 30203066v4pol4.s
|     ||  |    | | |
|     ||  |    \-+ \--- 30203066v4pol5.s
|     ||  |      |
|     ||  |      \-- 30203066v4pol3.s
|     ||  |
|     ||  |     /--- 30100169v3pol1
|     ||  |     |
|     ||  |     | /--- 30100169v3pol5
|     ||  |     | |
|     ||  |    /+/+----- 30100169v3pol8
|     ||  |    ||||
|     ||  |    |||\--- 30100169v3pol10
|     ||  |    |\+
|     ||  |    | +- 30100169v3pol6
|     ||  |    | |
|     ||  |    | \-- 30100169v3pol7
|     ||  |    |
|     ||  |    |   /- 30100169v3pol2
|     ||  |    | /-+
|     ||  |    | | \- 30100169v3pol3
|     ||  |    | |
|     ||  |    | +- 30100169v3pol4
|     ||  |    +-+
|     ||  |    | +--- 30100169v3pol9
|     ||  |    | |
|     ||  |    | \--- 30100169v4pol3
|     ||  |    |
|     ||  |    |     / 30100169v4pol1
|     ||  |    |  /--+
|     ||  |    |  |  \ 30100169v4pol7
|     ||  |    |  |
|     ||  |    |  |  /--- 30100169v4pol2
|     ||  |    |  |  |
|     ||  |    |  |/-+ / 30100169v4pol6
|     ||  | /--+  || \-+
|     ||  | |  |  ++   \ 30203725V4pol8
|     ||  | |  |  ||
|     ||  | |  |  |\- 30100169v4pol8
|     ||  | |  |  |
|     ||  | |  | /+ /- 30100169v4pol4
|     ||  | |  | || |
|     ||  | |  | || +-- 30100169v4pol5
|     ||  | |  | ||/+
|     ||  | |  | |||\- 30100169v4pol10
|     ||  | |  | |||
|     ||  | |  | ||+- 30100169v4pol9
|     ||  | |  | |||
|     ||  | |  | ||| /- 30100169v5pol1
|     ||  | |  | |||/+
|     ||  | |  | |\+|\-- 30100169v5pol3
|     ||  | |  | | ++
|     ||  | |  | | |+----- 30100169v5pol6
|     ||  | |  \-+ ||
|     ||  | |    | |\---- 30100169v5pol10
|     ||  | |    | |
|     ||  | |    | |/- 30100169v5pol2
|     ||  | |    | ||
|     ||  | |    | |+-- 30100169v5pol5
|     ||  | |    | ||
|     ||  | |    | |+- 30100169v5pol8
|     ||  | |    | \+
|     ||  | |    |  +- 30100169v5pol9
|     ||  | |    |  |
|     ||  | |    |  \--- 30100169v5pol7
|     ||  | |    |
|     ||  | |    \----- 30100169v5pol4
|     ||  | |
|     ||  | |     /-- 30203737v1p1
|     ||  | |     |
|     ||  | |   /-+ / 30203737v1p3
|     ||  | |   | \-+
|     ||  | | /-+   \ 30203737V1p2
|     ||  | | | |
|     ||  | | | \--- 30203737V1p4
|     ||  | | |
|     ||  | | |    /---- 30203737V11p1
|     ||  | | |    |
|     ||  | | |    | /--- 30203737V11p4
|     ||  | | |    | |
|     ||  | | |    | +--- 30203737V11p7
|     ||  | |/+    | |
|     ||  | |||    | |  /- 30203737V11p6
|     ||  | ||| /--+ |  |
|     ||  | ||| |  | | /+ 30203737V11p9
|     ||  | ||| |  | | ||
|     ||  | ||| |  |/+-+\- 30203737V11p3
|     ||  | ||| |  ||| |
|     ||  | ||| |  ||| \- 30203737V11p10
|     ||  | ||\-+  \+|
|     ||  | ||  |   |\-- 30203737V11p5
|     ||  | ||  |   |
|     ||  | ||  |   \---- 30203737V11p8
|     |\--+ ||  |
|     |   | ||  \----- 30203737V11p2
|     |   | ||
|     |   | ||    /- 30409024V1P1
|     |   | ++    |
|     |   | ||    +- 30409024V1P6
|     |   | ||   /+
|     |   | ||   |\- 30512314V2p2
|     |   | ||   |
|     |   | ||   +-- 30409024V1P9
|     |   | ||   |
|     |   | ||   +--- 30409024V1P5
|     |   | ||  /+
|     |   | ||  |+- 30409024V1p3
|     |   | ||  ||
|     |   | ||  |\ 30409024V1P7
|     |   | ||  |
|     |   | ||  |/ 30409024V1p2
|     |   | ||  ++
|     |   | ||  |\ 30409024V110
|     |   | |\--+
|     |   | |   +-- 30409024V1P8
|     |   | |   |
|     |   | |   \-- 30409024V1P4
|     |   | |
|     |   | |        /----- 30203460V4pol1
|     |   | |       /+
|     |   | |       |\--- 30203460V4pol7
|     |   | |       |
|     |   | |       |   /----- 30203460V4pol4
|     |   | |       |   |
|     |   | |       |   |  /---- 30203460v5pol7
|     |   |/+       |   |  |
|     |   |||       |   |  +-- 30203460V6pol1
|     |   |||      /+   |  |
|     |   |||      || /-+ /+- 30203460V6pol2
|     |   |||      || | | ||
|     |   |||      || | | ||/- 30203460v6pol6
|     |   |||      || | | |\+
|     |   |||      || | | | \-- 30203460v6pol9
|     |   |||      || | \-+
|     |   |||      |\-+   |/----- 30203460V6pol5
|     |   |||      |  |   ++
|     |   |||      |  |   |\-- 30203460v6pol8
|     |   |||      |  |   |
|     |   |||      |  |   \-- 30203460v6pol7
|     |   |||      |  |
|     |   |||      |  \---- 30203460V6pol3
|     |   |||      |
|     |   |||      |   /--- 30203460V4pol2
|     |   |||      |  /+
|     |   |||      |  |\-- 30203460V4pol3
|     |   |||      | /+
|     |   |||      | || /- 30203460V4pol5
|     |   |||      | |\-+
|     |   |||      |/+  \- 30203460V4pol8
|     |   |||     /+||
|     |   |||     |||+---- 30203460V4pol6
|     |   |||     ||||
|     |   |||     |||\--- 30203460V5pol3
|     |   |||     |||
|     |   |||     ||| /---- 30203460V5pol4
|     |   |||     ||| |
|     |   |||     ||+-+--- 30203460v5pol6
|     |   |||     ||| |
|     |   |||     |++ \----- 30203460v5pol10
|     |   |||     |||
|     |   |||     |||/--- 30203460V5pol5
|     |   |||     ||++
|     |   |||     |||\--- 30203460v5pol9
|     |   ||| /---+||
|     |   ||| |   ||+--- 30203460V4pol9
|     |   ||| |   |||
|     |   ||| |   |||/-- 30203460V4pol10
|     |   ||| |   ||\+
|     |   ||| |   || \---- 30203460V5pol1
|     |   ||| |   ||
|     |   ||| |   || /---- 30203460V6pol10
|     |   ||| |   |+-+
|     |   ||| |   || \--- 30203624V2pol5.s
|     |   ||| |   ||
|     |   ||| |   |\----- 30203460v5pol8
|     |   ||| |   |
|     |   ||| |   | /----- 30203460V5pol2
|     |   ||| |   \-+
|     |   ||| |     \---- 30203460V6pol4
|     |   ||| |
|     |   ||| |          / 30306090v2p1
|     |   ||| |          |
|     |   ||| |          + 30306090v2p2
|     |   ||| |          |
|     |   ||\-+          + 30306090v2p4
|     |   ||  |          |
|     |   ||  |          + 30306090v2p6
|     |   ||  |          |
|     |   ||  |          + 30306090v2p8
|     |   ||  |      /---+
|     |   ||  |      |   + 30306090v2p7
|     |   ||  |      |   |
|   /-+   ||  |      |   + 30306090v2p9
|   | |   ||  |      |   |
|   | |   ||  |      |   + 30306090v2p3
|   | |   ||  |      |   |
|   | |   ||  |      |   + 30306090v2p5
|   | |   ||  |      |   |
|   | |   ||  |      |   \ 30306090v2p10
|   | |   ||  |      |
|   | |   ||  |      |  / 30306090v3p1
|   | |   ||  |      |  |
|   | |   ||  |      |  + 30306090v3p2
|   | |   ||  |      |  |
|   | |   ||  |      |  + 30306090v3p6
|   | |   ||  \------+  |
|   | |   \+         |  +- 30306090v3p9
|   | |    |         |  |
|   | |    |         |  + 30306090v3p3
|   | |    |         |/-+
|   | |    |         || + 30306090v3p4
|   | |    |         || |
|   | |    |         || + 30306090v3p5
|   | |    |         || |
|   | |    |         || + 30306090v3p8
|   | |    |         || |
|   | |    |         || + 30306090v3p10
|   | |    |         || |
|   | |    |         || \ 30306090v3p7
|   | |    |         ||
|   | |    |         \+     /- 30306090V5p1
|   | |    |          |    /+
|   | |    |          |    |\ 30306090v5p9
|   | |    |          |    |
|   | |    |          |    +- 30306090v5p8
|   | |    |          |    |
|   | |    |          |    +- 30306090V5p4
|   | |    |          |    |
|   | |    |          |    + 30306090v5p6
|   | |    |          |    |
|   | |    |          |    + 30306090V5p2
|   | |    |          \----+
|   | |    |               + 30306090V5p5
|   | |    |               |
|   | |    |               + 30306090v5p7
|   | |    |               |
|   | |    |               +- 30306090V5p3
|   | |    |               |
|   | |    |               \- 30306090v5p10
|   | |    |
|   | |    |   /---- 30203078V4pol1.s
|   | |    |   |
|   | |    |   | /---- 30203078V4pol2.s
|   | |    |   | |
|   | |    |   | | /- 30203078V4pol3.s
|   | |    |   |/+ |
|   | |    |   ||+-+/--- 30203078V5pol2.s
|   | |    |   ||| \+
|   | |    |   |||  \--- 30203078v5pol7.s
|   | |    |   |||
|   | |    |   ||\---- 30203078v4pol6.s
|   | |    |   ||
|   | |    |   ||  /----- 30203078V4pol5.s
|   | |    |   || /+
|   | |    |   || |\-- 30203078v4pol7.s
|   | |    | /-++-+
|   | |    | | ++ \--- 30203078v4pol9.s
|   | |    | | ||
|   | |    | | || /--- 30203078v4pol8.s
|   | |    | | ||/+
|   | |    | | |||\---- 30203078v5pol10.
|   | |    | | |\+
|   | |    | | | \------ 30203078v4pol10.
|   | |    | | |
|   | |    | | |  /--- 30203078V4pol4.s
|   | |    | | |  |
|   | |    | | | /+ / 40100387V1p5
|   | |    | | | |\-+
|   | |    | | | |  \- 40100387V1p8
|   | |    | | | |
|   | |    | | | |      /----- 30203078V5pol1.s
|   | |    | | | |    /-+
|   | |    | | | |    | \--- 30203078v7pol8.s
|   | |    | | | |    |
|   | |    | | | |    |/-- 30203078V5pol5.s
|   | |    | | | |    ++
|   | |    | | | |    |\-- 30203078v5pol6.s
|   | |    | | | |    |
|   | |    | | | |    +--- 30203078v5pol8.s
|   | |    | | | |    |
|   | |    | | | |    |    /- 30203078V7pol1.s
|   | |    | | \-+    |    |
|   | |    | |   |    |    +- 30203078V7pol2.s
|   | |    | |   |    |    |
|   | |    | |   |  /-+    +- 30203078v7pol7.s
|   | |    | |   |  | |    |
|   | |    \-+   |  | |    + 30203078V7pol3.s
|   | |      |   |  | | /--+
|   | |      |   |  | | |  +- 30203078v7pol10.
|   | |      |   |  | | |  |
|   | |      |   |/-+ +-+  \--- 30203078V7pol4.s
|   | |      |   || | | |
|   | |      |   || | | \--- 30203078v7pol6.s
|   | |      |   || | |
|   | |      |   || | \-- 30203078v7pol9.s
|   | |      |   \+ |
|   | |      |    | \-- 30203078V7pol5.s
|   | |      |    |
|   | |      |    +-- 30203078V5pol3.s
|   | |      |    |
|   | |      |    \--- 30203078V5pol4.s
|   | |      |
|   | |      |  /- 30306305v3pol 4.
|   | |      |  |
|   | |      |  | /-- 30306305v5pol 2.
|   | |      |  +-+
|   | |      |  | \-- 30306305v5pol 3.
|   | |      |  |
|   | |      |  +- 30306305v3pol 5.
|   | |      | /+
|   | |      | ||/ 30306305v5pol 4.
|   | |      | |\+
|   | |      | | \- 30306305v5pol 5.
|   | |      | |
|   | |      | |  /-- 30306305v3pol 3.
|   | |      | |  |
|   | |      \-+  +-- 30306305v3pol 2.
|   | |        |/-+
|   | |        || \-- 30306305v3pol 1.
|   | |        ||
|   | |        || /--- 30306305v8pol 1.
|   | |        || |
|   | |        \+ +---- 30306305v9pol 5.
|   | |         |/+
|   | |         |||/-- 30306305v8pol 2.
|   | |         ||\+
|   | |         || \----- 30306305v9pol 4.
|   | |         \+
|   | |          |  /-- 30306305v9pol 2.
|   | |          | /+
|   | |          | |\---- 30306305v9pol 3.
|   | |          \-+
|   | |            \--- 30306305v9pol 1.
|   | |
|   | |                 /-- 30100145V3pol1
|   | |                /+
|   | |                |\---- 30100145v3pol6
|   | |                |
|   | |               /+---- 30100145v3pol7
|   | |               ||
|   | |               |\- 30100145v3pol10
|   | |               |
|   | |             /-+---- 30100145v4pol4
|   | |             | |
|   | |             | \-- 30100145v3pol8
|   | |             |
|   | |             | /--- 30100145V3pol3
|   | |             | |
|   | |             | +--- 30100145v4pol1
|   | |             | |
|   | |             +-+/-- 30100145v4pol6
|   | |             | ||
|   | |             | \+/-- 30100145v6pol3
|   | |             |  \+
|   | |             |   \--- 30100145v6pol8
|   | |             |
|   | |             | /- 30100145v4pol2
|   | |             | |
|   | |            /+ |  /-- 30100145v4pol5
|   | |            || |  |
|   | |            || |  |    /--- 30100145v6pol2
|   | |            || |  |  /-+
|   | |            || | /+  | \-- 30100145v6pol10
|   | |            ||/+ || /+
|   | |            |||| || |\---- 30100145v6pol4
|   | |            |||| |\-+
|   | |            ||||/+  \--- 30100145v6pol6
|   | |            ||||||
|   | |            ||||||/--- 30100145v6pol1
|   | |            |||||\+
|   | |            |\+\+ \--- 30100145v6pol9
|   | |            | | |
|   | |            | | | /--- 30100145v6pol5
|   | |            | | \-+
|   | |            | |   \-- 30100145v6pol7
|   | |          /-+ |
|   | |          | | \--- 30100145v4pol3
|   | |          | |
|   | |          | +----- 30100145v4pol7
|   | |          | |
|   | |          | |/-- 30100145v3pol9
|   | |        /-+ ||
|   | |        | | \+ /---- 30100145v4pol8
|   | |        | |  \-+
|   | |        | |    \-- 30100145v4pol10
|   | |     /--+ |
|   | |     |  | \--- 30100145V3pol2
|   | |     |  |
|   | |   /-+  \----- 30100145V3pol5
|   | |   | |
|   | |   | \----- 30100145v4pol9
|   | |   |
|   | |   |    /-- 30409000v3pol1.s
|   | |   |   /+
|   | |   |   |\--- 30409000v3pol3.s
|   | |   |  /+
|   | |   |  |\----- 30409000v3pol2.s
|   | |   |  |
|   | \---+  |   /- 30409000v3pol4.s
|   |     |  |  /+
|   |     |  |  |\- 30409000v6pol5.s
|   |     |  |  |
|   |     |  |  +-- 30409000v6pol4.s
|   |     |  | /+
|   |     |  | ||/- 30409000v6pol2.s
|   |     |  | |\+
|   |     |  | | \ 30409000v6pol3.s
|   |     \--+ |
|   |        | |/-- 30409000v5pol2.s
|   |        | ||
|   |        | ++--- 30409000v5pol4.s
|   |        +-+|
|   |        | |\---- 30409000V6pol1.s
|   |        | |
|   |        | \-- 30409000V4pol4.s
|   |        |
|   |        |  /--- 30409000v3pol5.s
|   |        |  |
|   |        |  |/--- 30409000V4pol1.s
|   |        |  ++
|   |        |  |\--- 30409000V4pol2.s
|   |        | /+
|   |        | ||/--- 30409000v5pol1.s
|   |        | |\+
|   |        |/+ \-- 30409000v5pol3.s
|   |        |||
|   |        ||\-- 30409000V4pol3.s
|   |        \+
|   |         |/-- 30409000V4pol5.s
|   |         \+
|   |          \-- 30409000v5pol5.s
|   |
|   |                         /- 20100662v1pol1.s
|   |                        /+
|   |                        |\- 20100662v1pol3.s
|   |                       /+
|   |                       |\ 20100662v1pol2.s
|   |                      /+
|   |                      |\ 20100662v1pol5.s
|   |                  /---+
|   |                  |   |/-- 20100662v1pol4.s
|   |                  |   \+
|   |                  |    \--- 20100662V2P6.seq
|   |                  |
|   |                  |     /------ 20100662V2P2.seq
|   |                  |    /+
|   |                /-+    |\--- 20100662V2P9.seq
|   |                | |  /-+
|   |                | |  | \-- 20100662V2P8.seq
|   |                | |/-+
|   |                | || |  /-- 20100662V2P3.seq
|   |                | || \--+
|   |              /-+ \+    \-- 20100662V2P4.seq
|   |              | |  |
|   |              | |  \---- 20100662V2P7.seq
|   |              | |
|   |              | |   /- 20100662V2P1.seq
|   |              | \---+
|   |              |     \- 20100662V2P5.seq
|   |              |
|   |              |              /- 20100662V10pol1.
|   |              |            /-+
|   |           /--+            | \-- 20100662V10pol3.
|   |           |  |            |
|   |           |  |            +-- 20100662v10pol10
|   |           |  |       /----+
|   |           |  |       |    |  /---- 20100662V10pol7.
|   |           |  |       |    \--+
|   |           |  |   /---+       \---- 20100662V10pol8.
|   |           |  |   |   |
|   |           |  |   |   \---- 20100662V10pol9.
|   |    /------+  |   |
|  /+    |      |  \---+   /--- 20100662V10pol2.
|  ||    |      |      |   |
|  ||    |      |      |  /+  /--- 20100662V10pol4.
|  ||    |      |      |  |\--+
|  ||    |      |      \--+   \------ 20100662V10pol6.
|  ||    |      |         |
|  ||    |      |         \-------- 20100662V10pol5.
|  ||    |      |
|  ||    |      \------- 20100662V2P10.se
|  ||    |
|  ||    |               / 30512477V5P1.seq
|  ||    |              /+
|  ||    |              |\- 30512477V5P10.se
|  ||    |              |
|  ||    |              |   / 30512477V5P5.seq
|  ||    |              | /-+
|  ||    |              | | \ 30512477V5P9.seq
|  ||    |             /+-+
|  ||    |             || \-- 30512477V5P7.seq
|  ||    |             ||
|  ||    |             |\---- 30512477V5P6.seq
|  ||    |             |
|  ||    |            /+ /--- 30512477V5P3.seq
|  ||    |            |+-+
|  ||    |            || \- 30512477V5P8.seq
|  ||    |            ||
|  ||    |            || /-- 30512477V5P2.seq
|  ||    |            |\-+
|  ||    |            |  \- 30512477v1pol2.S
|  ||    |            |
|  ||    |          /-+   /- 30512477V5P4.seq
|  ||    |          | | /-+
|  || /--+          | | | \ 30512477v6pol4.S
|  || |  |          | | |
|  || |  |          | | |   /- 30512477V10P1.se
|  || |  |          | | |   |
|  || |  |          | | |   |/ 30512477V10P4.se
|  || |  |          | | |   ++
|  || |  |          | \-+   |\ 30512477V10P5.se
|  || |  |          |   |   |
|  || |  |          |   |   +- 30512477V10P7.se
|  || |  |          |   |   |
|  || |  |          |   |   +- 30512477V10P6.se
|  || |  |          |   |   |
|  || |  |          |   |   + 30512477V10P3.se
|  || |  |          |   \---+
|  || |  |          |       + 30512477V10P8.se
|  || |  |          |       |
|  || |  |          |       + 30512477V10P10.s
|  || |  |          |       |
|  || |  |          |       +- 30512477V10P2.se
|  || |  |         /+       |
|  || |  |         ||       \- 30512477V10P9.se
|  || |  |         ||
|  || |  |         |+- 30512477v6pol2.S
|  || |  |         ||
|  || |  |        /++--- 30512477v6pol3.S
|  || |  |        |||
|  || |  |        ||\-- 30512477v6pol5.S
|  || |  |        ||
|  || |  |        |\--- 30512477v6pol1.S
|  || |  |        |
|  |+-+  |        |/-- 30512477v1pol3.S
|  || |  |        ++
|  || |  \--------+\- 30512477v1pol5.S
|  || |           |
|  || |           +- 30512477v1pol1.S
|  || |           |
|  || |           \--- 30512477v1pol4.S
|  || |
|  || |         /----- 20100852V4pol4
|  || |         |
|  || |         |   /--- 20100852V4pol3
|  || |        /+ /-+
|  || |        || | \--- 20100852V4pol1
|  || |        |\-+
|  || |       /+  \- 20100852V4pol5
|  || |       ||
|  || |       |\----- 20100852V4pol2
|  || |       |
|  || |   /---+   /--- 20100852V1pol1
|  || |   |   | /-+
|  || |   |   | | \----- 30203078v5pol9.s
|  || |   |   | |
|  || |   |   \-+ /------ 20100852V1pol5
|  || |   |     |/+
|  || |   |     ||\----- 20100852V1pol3
|  || |   |     \+
|  || |   |      +------ 20100852V1pol2
|  || |   |      |
|  || |   |      \----- 20100852V1pol4
|  || \---+
|  ||     |   /- 30409149v2p1.seq
|  ||     |   |
|  ||     |   + 30409149v2p5.seq
|  ||     |   |
|  ||     |  /+- 30409149v2p4.seq
|  ||     |  ||
|  ||     |  |+- 30409149v2p2.seq
|  ||     |  ||
|  ||     |  |\- 30409149v2p3.seq
|  ||     \--+
|  ||        | /- 30409149v3p1.seq
|  ||        | |
|  ||        | + 30409149v3p2.seq
|  ||        | |
|  ||        \-+ 30409149v3p3.seq
|  ||          |
|  ||          +- 30409149v3p5.seq
|  ||          |
|  ||          \- 30409149v3p4.seq
|  ||
|  ||              /-- 10205915v1pol.1.
|  ||              |
|  ||        /-----+-- 10205915v1pol.8.
|  ||        |     |
|  ||        |     \-- 10205915v1pol.6.
|  ||        |
|  ||        |        /--- 10205915v1pol.2.
|  ||        |     /--+
|  ||        |     |  \- 10205915v1pol.3.
|  ||        |     |
|  ||        |     |     / 10205915v1pol.4.
|  ||        |     |     |
|  ||        |  /--+    /+- 10205915v1pol.9.
|  ||        |  |  |    ||
|  ||      /-+  |  |  /-+\ 10205915v1pol.10
|  ||      | |  |  |  | |
|  ||      | | /+  \--+ \-- 10205915v1pol.5.
|  ||      | | ||     |
|  ||      | | ||     \-- 10205915v1pol.7.
|  ||      | |/+|
|  ||      | |||\----- 10205915V7pol.1.
|  ||      | |||
|  ||      | ||\------ 10205915v7pol.10
|  ||      | ||
|  ||      | ||   /-- 10205915V7pol.2.
|  ||      | ||   |
|  ||      | \+   +- 10205915V7pol.3.
|  ||      |  |   |
|  ||      |  | /-+-- 10205915v7pol.8.
|  ||      |  | | |
|  ||      |  | | +- 10205915V7pol.5.
|  ||      |  | | |
|  ||      |  \-+ \- 10205915V7pol.4.
|  ||      |    |
|  ||      |    | /- 10205915v7pol.6.
|  ||      |    | |
|  ||      |    \-+/- 10205915v7pol.7.
|  || /----+      \+
|  || |    |       \- 10205915v7pol.9.
|  || |    |
|  || |    |           / 30203066v2pol5.s
|  || |    |           |
|  || |    |        /--+/ 30512097v1pol3.s
|  || |    |        |  \+
|  || |    |        |   \ 30512097v1pol4.s
|  || |    |        |
|  || |    |      /-+-- 30512097v1pol1.s
|  || |    |      | |
|  || |    |      | +- 30512097v1pol5.s
|  || |    |      | |
|  || |    |      | \- 30512097v1pol2.s
|  || |    |      |
|  || |    |      |  /- 30512097v2pol1.s
|  || |    |   /--+ /+
|  || |    |   |  | |\-- 30512097v2pol2.s
|  || |    |   |  | |
|  || |    |   |  +-+ / 30512097v3pol1.s
|  || |    |   |  | |/+
|  || |    |   |  | ||\--- 30512097v3pol2.s
|  || |    |   |  | \+
|  || |    \---+  |  |   / 30512097v3pol3.s
|  || |        |  |  \---+
|  || |        |  |      \ 30512097v3pol4.s
|  || |        |  |
|  || |        |  \----- 30512097v2pol3.s
|  || |        |
|  || |        \------ 30512097v3pol5.s
|  || |
|  || |                /- 30100652v1pol1.s
|  || |                |
|  || |                +- 30100652v1pol4.s
|  || |                |
|  || |                +-- 30100652v1pol2.s
|  || |                |
|  || |                |   /- 30100652v2pol1.s
|  || |               /+  /+
|  || |               ||  |\-- 30100652v2pol5.s
|  || |               ||/-+
|  || |               ||| \- 30100652v2pol3.s
|  || |              /+\+
|  || |              || \--- 30100652v2pol2.s
|  || |              ||
|  || |              |\---- 30100652V4P4.seq
|  || |              |
|  || |              |    /- 30100652v1pol5.s
|  || |              |   /+
|  || |              |   |\--- 30100652v3pol4.s
|  || |              |  /+
|  || |              |  |\-- 30100652v3pol5.s
|  || |              |  |
|  || |              |  |  /- 30100652v3pol1.s
|  || |              |  |/-+
|  || |              |  || \- 30100652v3pol2.s
|  ||/+              | /+|
|  ||||              | ||+- 30100652V4P2.seq
|  ||||              | |||
|  ||||              | |||   /- 30100652V5p1.seq
|  ||||              | |||   |
|  ||||              | |\+  /+/ 30100652V5p2.seq
|  ||||              | | |  |\+
|  ||||              | | |/-+ \ 30100652V5P6.seq
|  ||||              | | || |
|  ||||              | | || \-- 30100652V5p3.seq
|  ||||              | | ||
|  ||||              | | ||  /--- 30100652V5P4.seq
|  ||||              | | ||  |
|  ||||              | | ||  +-- 30100652V5P7.seq
|  ||||              | | ||/-+
|  ||||              | | ||| |/--- 30100652V5P8.seq
|  ||||              | | ||| \+
|  ||||              | | |++  \-- 30100652V5P10.se
|  ||||              | | |||
|  ||||              | | |||/-- 30100652V5p5.seq
|  ||||              | | ||\+
|  ||||              | | || \- 30100652V5P9.seq
|  ||||              |/+ \+
|  ||||              |||  |/- 30100652V6p1.seq
|  ||||              |||  ||
|  ||||              |||  |+ 30100652V6p2.seq
|  ||||              |||  ||
|  ||||              |||  |+- 30100652V6p3.seq
|  ||||              |||  ||
|  ||||             /+||  |+- 30100652V6P6.seq
|  ||||             ||||  ||
|  ||||             ||||  |+- 30100652V6P7.seq
|  ||||             ||||  \+
|  ||||             ||||   +- 30100652V6P8.seq
|  ||||             |++|   |
|  ||||             ||||   + 30100652V6P10.se
|  ||||             ||||   |
|  ||||             ||||   +- 30100652V6p4.seq
|  ||||             ||||   |
|  ||||             ||||   +- 30100652V6p5.seq
|  ||||  /----------+|||   |
|  ||||  |          ||||   \---- 30100652V6P9.seq
|  ||||  |          ||||
|  ||||  |          |||\--- 30100652V4P3.seq
|  ||||  |          |||
|  ||||  |          ||\--- 30100652V4P1.seq
|  ||||  |          ||
|  ||||  |          |\-- 30100652V4p5.seq
|  ||||  |          |
|  ||||  |          |/- 30100652v1pol3.s
|  ||||  |          ||
|  ||||  |          \+- 30100652v2pol4.s
|  ||||  |           |
|  ||||  |           \- 30100652v3pol3.s
|  ||||  |
|  |||\--+                /--- 40512188V9pol1.s
|  |||   |                |
|  |||   |              /-+      / 40512188V9pol5.s
|  |||   |              | \------+
|  |||   |           /--+        \- 40512188V9pol10.
|  |||   |           |  |
|  |||   |           |  \- 40512188V9pol6.s
|  |||   |           |
|  |||   |          /+   /--- 40512188v9pol2.s
|  |||   |          ||   |
|  |||   |          ||   |  /-- 40512188V9pol3.s
|  |||   |          |\---+/-+
|  |||   |       /--+    || \ 40512188V9pol4.s
|  |||   |       |  |    \+
|  |||   |       |  |     \- 40512188V9pol7.s
|  |||   \-------+  |
|  |||           |  \----- 40512188V9pol8.s
|  |||           |
|  |||           \---- 40512188V9pol9.s
|  |||
|  |\+      /---- 20102301V1pol3
|  | |      |
|  | |      |     /---- 20102301V1pol4
|  | |      |   /-+
|  | |      |   | \----- 20102301V1pol5
|  | |      |   |
|  | |      |   |/----- 20102301V5pol1
|  | |/-----+   ||
|  | ||     |   ++   /-- 20102301V5pol2
|  | ||     |  /+\---+
|  | ||     |  ||    \- 20102301V5pol3
|  | ||     |  ||
|  | ||     |  ||/---- 20102301V1pol2
|  | ||     |  |||
|  | ||     \--+|+------ 20102301V5pol4
|  | ||        |\+
|  | ||        | \---- 20102301V1pol1
|  | ||        |
|  | ||        \----- 20102301V5pol5
|  | ||
|  | ||                                                  /--- 30100032V1p2
|  | ||                                                  |
|  | ||                                                  |   /---- 30100032V1p5
|  | ||                                                  |   |
|  | ||                                                  |   |    /-- 30100032v5p1
|  | ||                                                  |   |    |
|  | ||                                                  |   |   /+ /---- 30100032v5p4
|  | ||                   /------------------------------+   |   || |
|  | ||                   |                              |  /+   |\-+  / 30100032v5p6
|  | ||                   |                              |  ||   |  \--+
|  | ||                   |                              |  ||  /+     \ 30100032v5p7
|  | ||                   |                              |  ||  ||
|  | ||                   |                              |  ||  || /--- 30100032v5p3
|  | ||                   |                              \--+\--+\-+
|  | ||                   |                                 |   |  \---- 30100032v5p5
|  | ||                   |                                 |   |
|  | ||                   |                                 |   \--- 30100032v5p2
|  | ||                   |                                 |
|  | ||                   |                                 \---- 30100032v5p8
|  | ||                   |
|  | ||                   |                   /- 30512314V3p1
|  | ||                   |                   |
|  | ||                   |                   + 30512314V3p2
|  | ||                   |                   |
|  | ||                   |                   |/ 30512314V3p8
|  | ||                   |                   ++
|  | ||                   |                   |\ 30512314V3p10
|  | ||                   |                   |
|  | ||                   |                   +- 30512491v4p7
|  | ||                   |                   |
|  | ||                   |                   + 30512314V3p3
|  | ||                   |                   |
|  | ||                   |                   + 30512314V3p4
|  | ||                   |                   |
|  | ||                   |                   + 30512314V3p9
|  | ||                   |                   |
|  | ||                   |                   +- 30512314V3p5
|  | ||                   |                   |
|  | ||       /-----------+                   +- 30512314V3p6
|  | ||       |           |                   |
|  | ||       |           |                   + 30512491v4p4
|  | ||       |           |                   |
|  | ||       |           |                   | /- 30512491V2p2
|  | ||       |           |                  /+ |
|  | ||       |           |                  ||/+ /- 30512491V3p6
|  | ||       |           |                  |||\-+
|  | ||       |           |                  |++  \ 30512491V3p9
|  | ||       |           |                  |||
|  | ||       |           |                  ||\--- 30512491V3p5
|  | ||       |           |                  ||
|  | ||       |           |                  |+-- 30512491v4p2
|  | ||       |           |                  ||
|  | ||       |           |                  |+-- 30512491v4p5
|  | ||       |           |                  ||
|  | ||       |           |                  |+- 30512491v4p3
|  | \+       |           |                  ||
|  |  |       |           |                  |+- 30512491V4p1
|  |  |       |           |                  ||
|  |  |       |           |                  |\ 30512491V4p9
|  |  |       |           |                  |
|  |  |       |           |                  |   /- 30512491V2p1
|  |  |       |           |                  |   |
|  |  |       |           |                  |   +-- 30512491V2p10
|  |  |       |           |                  |   |
|  |  |       |           |                  |   | / 30512491v4p6
|  |  |       |           |                  |   | |
|  |  |       |           |                  |   +-+- 30512491V4p8
|  |  |       |           |                  |   | |
|  |  |       |           \------------------+  /+ \ 30512491V4p10
|  |  |       |                              |  ||
|  |  |       |                              |  |+-- 30512491V2p8
|  |  |       |                              |  ||
|  |  |       |                              |  ||  / 30512491V3p4
|  |  |       |                              |  ||/-+
|  |  |       |                              |  ||| \ 30512491V3p10
|  |  |       |                              |  |\+
|  |  |       |                              |  | |/-- 30512491V3p7
|  |  |       |                              |  | \+
|  |  |       |                              |  |  \ 30512491V3p1
|  |  |       |                              |  |
|  |  |       |                              |  |/-- 30512491V2p3
|  |  |       |                              | /+|
|  |  |       |                              | ||+-- 30512491V2p9
|  |  |       |                              | |++
|  |  |       |                              | ||\--- 30512491V3p3
|  |  |       |                              |/+|
|  |  |       |                              |||\--- 30512491V2p5
|  |  |    /--+                              |||
|  |  |    |  |                              |||/ 30512491V2p4
|  |  |    |  |                              ||\+
|  |  |    |  |                              || \ 30512491V2p7
|  |  |    |  |                              ||
|  |  |    |  |                              \+-- 30512491V3p8
|  |  |    |  |                               |
|  |  |    |  |                               +----- 30512491V2p6
|  |  |    |  |                               |
|  |  |    |  |                               \--- 30512491V3p2
|  |  |    |  |
|  |  |    |  |        /------ 30203624V2pol1.s
|  |  |    |  |        |
|  |  |    |  |        |       /---- 30203624v2pol2.s
|  |  |    |  |        |       |
|  |  |    |  |        |       |     /-- 30203624V3pol3.s
|  |  |    |  |        |       |    /+
|  |  |    |  |        |       |    |\--- 30203624v4pol5.s
|  |  |    |  |        |       |    |
|  |  |    |  |        |       |    +--- 30203624v4pol10.
|  |  |    |  |        |       |    |
|  |  |    |  |        |       |   /+---- 30203624v3pol6.s
|  |  |    |  |        |     /-+   ||
|  |  |    |  |        |     | |   |\-- 30203624v4pol2.s
|  |  |    |  |        |     | | /-+
|  |  |    |  |        |     | | | |  / 30203624v4pol4.s
|  |  |    |  |        |     | | | \--+
|  |  |    |  |        |     | | |    \ 30203624v4pol7.s
|  |  |    |  |        |     | | |
|  |  |    |  |        |     | | | /- 30203624V3pol5.s
|  |  |    |  |        |     | | +-+
|  |  |    |  |        |     | \-+ \- 30203624v3pol10.
|  |  |    |  |       /+   /-+   |
|  |  |    |  |       ||   | |   |/----- 30203624v4pol8.s
|  |  |    |  |       ||   | |   \+
|  |  |    |  |       ||   | |    \--- 30203624v4pol9.s
|  |  \----+  |       ||   | |
|  |       |  |       ||   | |  /-- 30203624v3pol7.s
|  |       |  |       ||   | |  |
|  |       |  |       ||   | |/-+/---- 30203624v4pol3.s
|  |       |  |       ||  /+ || \+
|  |       |  |       ||  || \+  \--- 30203624v4pol6.s
|  |       |  |       ||  ||  |
|  |       |  |       ||  ||  \---- 30203624v4pol1.s
|  |       |  |       ||  ||
|  |       |  |       || /++--- 30203624v2pol7.s
|  |       |  |       || |||
|  |       |  |       || ||\--- 30203624v2pol8.s
|  |       |  |       || ||
|  |       |  \-------+| ||/--- 30203624v2pol9.s
|  |       |          || |\+
|  |       |          || | \---- 30203624v3pol9.s
|  |       |          || |
|  |       |          |\-+    /----- 30203624v2pol6.s
|  |       |          |  |    |
|  |       |          |  |   /+  / 30203624V3pol1.s
|  |       |          |  |   ||  |
|  |       |          |  |   |\--+ 30203624V3pol2.s
|  |       |          |  | /-+   |
|  |       |          |  | | |   \ 30203624v3pol8.s
|  |       |          |  | | |
|  |       |          |  \-+ \----- 30203624V3pol4.s
|  |       |          |    |
|  |       |          |    \------ 30203624v2pol10.
|  |       |          |
|  |       |          |/----- 30203624v2pol3.s
|  |       |          \+
|  |       |           \------ 30203624V2pol4.s
|  |       |
|  |       |    /-- 30100765v6pol1.s
|  |       |    |
|  |       |    |/-- 30100765v6pol2.s
|  |       \----+|
|  |            || /- 30100765v6pol3.s
|  |            \+/+
|  |             ||\- 30100765v6pol5.s
|  |             \+
|  |              \-- 30100765v6pol4.s
|  |
|  |                      / 10205600v3p10.se
|  |                      |
|  |                     /+ 40203703V8pol8.s
|  |                     ||
|  |                     |\ 60100711V11pol2.
|  |                     |
|  |                     +- 60100711V11pol3.
|  |                     |
|  |                  /--+-- 60100700v11pol6.
|  |                  |  |
|  |                  |  +- 60100711v11pol10
|  |                  |  |
|  |               /--+  +-- 60100711v11pol9.
|  |               |  |  |
|  |               |  |  \--- 60100711V11pol5.
|  |               |  |
|  |               |  \-- 60100711v11pol8.
|  |            /--+
|  |            |  |   /- 60100711V11pol1.
|  |            |  |  /+
|  |            |  |  |\- 60100711v11pol7.
|  |            |  \--+
|  |            |     \-- 60100711V11pol4.
|  |            |
|  |            |   /- 60100711v1pol1.s
|  |   /--------+   |
|  |   |        |   +- 60100711v1pol2.s
|  |   |        |   |
|  |   |        |   +- 60100711v1pol5.s
|  |   |        |   |
|  |   |        |   +- 60100711v1pol7.s
|  |   |        |   |
|  |   |        |   + 60100711v1pol8.s
|  |   |        \---+
|  |   |            + 60100711v1pol9.s
|  |   |            |
|  |   |            +- 60100711v1pol4.s
|  |   |            |
|  |   |            + 60100711v1pol10.
|  |   |            |
|  |   |            +- 60100711v1pol3.s
|  | /-+            |
|  | | |            \- 60100711v1pol6.s
|  | | |
|  | | |       /- 10311554v1p1.SEQ
|  | | |       |
|  | | |       + 10311554v1p2.SEQ
|  | | |       |
|  | | |       + 10311554v1p8.SEQ
|  | | |       |
|  | | |       + 10311554v1p5.SEQ
|  | | |       |
|  | | |       + 10311554v1p7.SEQ
|  | | |       |
|  | | |       + 10311554v1p9.SEQ
|  | | |       |
|  | | |       + 10311554v1p3.SEQ
|  | | \-------+
|  | |         + 10311554v1p6.SEQ
|  | |         |
|  | |         + 10311554v1p10.SE
|  | |         |
|  | |         \ 10311554v1p4.SEQ
|  | |
|  | |                 / 40100060V1pol1.s
|  | |                 |
|  | |             /---+ 40203703V8pol7.s
|  | |             |   |
|  | |           /-+   \ 40203703V8pol10.
|  | |           | |
|  | |           | \----- 40100060V1pol4.s
|  |/+           |
|  |||           +---- 40100060V1pol9.s
|  |||           |
|  |||          /+ /-- 40100060V1pol6.s
|  |||          ||/+
|  |||          |||\--- 40100060v1pol10.
|  |||         /+\+
|  |||         || \---- 40100060v1pol8.s
|  |||         ||
|  |||         |\------ 40100060V1pol3.s
|  |||         |
|  |||         |     /-- 40100060V1pol2.s
|  |||         |   /-+
|  |||       /-+   | \-- 40100060V1pol5.s
|  |||       | |   |
|  |||       | |   +- 40100060v2p3
|  |||       | |/--+
|  |||       | ||  +-- 40100060v2p1
|  |||       | ||  |
|  |||       | \+  \---- 40100060v2p5
|  |||       |  |
|  |||       |  \- 40100060v1pol7.s
|  |||       |
|  |||       | /-- 40100060v2p2
|  |||       | |
|  |||       | |  /-- 40100060V3pol1.s
|  |||       | |  |
|  |||       | |  |       / 40100060V3pol2.s
|  |||       | |  |     /-+
|  ||\-------+ |  |     | \ 50440428v2pol1.s
|  ||        | |  |    /+
|  ||        | |  |    |\--- 40100060V3pol4.s
|  ||        | |  |    |
|  ||        | |  |    |/- 40100060V3pol5.s
|  ||        | |  |   /++
|  ||        | +--+   ||\- 40100060v3pol10.
|  ||        | |  |   ||
|  ||        | |  |   |\- 40100060v3pol8.s
|  ||        | |  |   |
|  ||        | |  |  /+   / 40100060V3pol3.s
|  ||        | |  |  ||   |
|  ||        | |  |  ||   + 40203640V1pol1.s
|  ||        | |  |  ||   |
|  ||        | |  |  |\---+ 40203640V1pol2.s
|  ||        \-+  \--+    |
|  ||          |     |    + 40203640v1pol9.s
|  ||          |     |    |
|  ||          |     |    \ 40203640v1pol10.
|  ||          |     |
|  ||          |     \-- 40100060v3pol9.s
|  ||          |
|  ||          |   /-- 40100060v3pol6.s
|  ||          |/--+
|  ||          ||  \- 40100060v4p2
|  ||          ||
|  ||          ||       /-- 40100060v3pol7.s
|  ||          ||      /+
|  ||          ++      |\- 40100060v4p1
|  ||          ||     /+
|  ||          ||     ||/-- 40100060v4p4
|  ||          ||     |\+
|  ||          |\-----+ \- 40100060v4p5
|  ||          |      |
|  ||          |      \-- 40100060v4p3
|  ||          |
|  ||          \-- 40100060V2p4
|  ||
|  ||               /- 30203434v7pol1.s
|  ||               |
|  ||               + 30203434v7pol2.s
|  ||               |
|  ||               +- 30203434v7pol3.s
|  ||               |
|  ||               +- 30203434v7pol5.s
|  ||               |
|  ||               +- 30203434v7pol4.s
|  ||               |
|  ||               |/-- 30203434v8pol1.s
|  ||               ||
|  ||              /+|/- 30203434v8pol4.s
|  ||              ||||
|  ||              |||+- 30203434v8pol5.s
|  ||              ||||
|  ||              ||++ / 30306305v5pol 1.
|  ||              |||| |
|  ||              |||| + 30306305v8pol 3.
|  ||              |||\-+
|  ||              |\+  + 30306305v8pol 4.
|  ||              | |  |
|  ||              | |  \ 30306305v8pol 5.
|  ||              | |
|  ||              | +- 30203434v8pol2.s
|  ||              | |
|  ||              | \- 30203434v8pol3.s
|  ||              |
|  ||              |/- 30203434v9pol2.s
|  ||        /-----++
|  ||        |     |\- 30203434v9pol4.s
|  ||        |     |
|  ||        |     | / 30203434v9pol1.s
|  ||        |     +-+
|  ||        |     | \ 30203434v9pol3.s
|  ||        |     |
|  ++        |     \- 30203434v9pol5.s
|  ||        |
|  ||        |      /- 50440430V1pol1.s
|  ||        |      |
|  ||        |      +- 50440430v1pol10.
|  ||        |      |
|  ||        |      |  /-- 50440430V1pol2.s
|  ||        |      | /+
|  ||        |      | |\---- 50440430V1pol5.s
|  ||        |      +-+
|  ||        |      | \-- 50440430v1pol7.s
|  ||        |     /+
|  ||        |     ||/- 50440430V3pol2.s
|  ||        |     |++
|  ||        |     ||\-- 50440430V3pol3.s
|  ||        |     ||
|  ||        |     |+--- 50440430V3pol5.s
|  ||/-------+     ||
|  |||       |     |+----- 50440430v3pol10.
|  |||       |     ||
|  |||       |     ||/--- 50440430V3pol4.s
|  |||       |     |||
|  |||       |     ||+-- 50440430v3pol7.s
|  |||       |     |||
|  |||       |     |||     /- 50440430V6pol1.s
|  |||       |     |||     |
|  |||       |     |||     +- 50440430v6pol8.s
|  |||       |     |||     |
|  |||       |     |||   /-+ 50440430v6pol9.s
|  |||       |   /-+||   | |
|  |||       |   | |\+   | +- 50440430V6pol3.s
|  |||       |   | | |   | |
|  |||       |   | | |   | \-- 50440430V6pol2.s
|  |||       |   | | |  /+
|  |||       |   | | |  || /- 50440430V6pol4.s
|  |||       |   | | |  || |
|  |||       |   | | |  || +- 50440430V6pol5.s
|  |||       |   | | |  || |
|  |||       |   | | \--+\-+- 50440430v6pol6.s
|  |||       |   | |    |  |
|  |||       |   | |    |  \- 50440430v6pol10.
|  |||       \---+ |    |
|  |||           | |    \--- 50440430v6pol7.s
|  |||           | |
|  |||           | +-- 50440430V1pol3.s
|  |||           | |
|  |||           | \---- 50440430v3pol6.s
|  |||           |
|  |||           | /-- 50440430V1pol4.s
|  |||           | |
|  |||           |/+/-- 50440430v1pol6.s
|  |||           ||\+
|  |||           \+ \-- 50440430v1pol9.s
|  |||            |
|  |||            \----- 50440430v1pol8.s
|  |||
|  |||          /- 30409315v1pol1.s
|  |||          |
|  |||          +-- 30409315v9pol2.s
|  |||         /+
|  |||         ||/- 30409315v9pol4.s
|  |||         |++
|  |||         ||\- 30409315v9pol5.s
|  |||         ||
|  |||         ||/ 30409315v9pol3.s
|  |||         |\+
|  |||         | \ 30409315v9pol1.s
|  |||         |
|  |||         +-- 30409315v3pol4.s
|  |||         |
|  |||         |/ 30409315v3pol1.s
|  |||         ||
|  |||         |+ 30409315v3pol5.s
|  |||         ++
|  |||         |\- 30409315v3pol3.s
|  |||         |
|  |||         +--- 30409315v3pol2.s
|  |||         |
|  |||     /---+- 30409315v1pol2.s
|  |||     |   |
|  |||     |   + 30409315v1pol4.s
|  |||     |   |
|  |||     |   |/ 30409315v1pol3.s
|  |||     |   \+
|  |||     |    \ 30409315v1pol5.s
|  |||     |
|  |||     |            /----- 40203703V1pol1.s
|  |||     |            |
|  |||     |            |  /---- 40203703V1pol4.s
|  |||     |         /--+ /+
|  |||     |         |  | |\---- 40203703V1pol8.s
|  |||     |         |  \-+
|  |||     |         |    |  / 40203703V1pol6.s
|  |||     |        /+    \--+
|  |||     |        ||       \ 40203703V1pol7.s
|  |||     |        ||
|  ||+-----+      /-+\-------- 40203703V1pol2.s
|  |||     |      | |
|  |||     |      | | /---- 40203703V8pol2.s
|  |||     |      | \-+
|  |||     |      |   \------- 40203703V8pol9.s
|  |||     |      |
|  |||     |     /+     /----- 40203703V8pol1.s
|  |\+     |     ||     |
|  | |     |     ||     | /-- 40203703V8pol3.s
|  | |     |     ||  /--+/+
|  | |     |     ||  |  ||\- 40203703V8pol4.s
|  | |     |     ||  |  \+
|  | |     |    /+\--+   \-- 40203703V8pol5.s
|  | |     |    ||   |
|  | |     |    ||   \---- 40203703V8pol6.s
|  | |     |    ||
|  | |     |    || /------ 40203703V1pol3.s
|  | |     \----+\-+
|  | |          |  \----- 40203703V1pol9.s
|  | |          |
|  | |          |/-------- 40203703V1pol5.s
|  | |          \+
|  | |           \--------- 40203703V1pol10.
|  | |
|  | |                /- 30512314V2p1
|  | |                |
|  | |                + 30512314V2p3
|  | |                |
|  | |                +- 30512314V2p4
|  | |                |
|  | |                +- 30512314V2p7
|  | |                |
|  | |                + 30512314V2p8
|  | |                |
| /+ |                +- 30512314V2p9
| || |                |
| || |               /+- 30512314V3p7
| || |               ||
| || |               |+ 30512314V2p6
| || | /-------------+|
| || | |             |\--- 30512314V2p10
| || | |             |
| || | |             \-- 30512314V2p5
| || | |
| || | |            /- 30512720V2P1
| || | |            |
| || | |            | /- 30512720V2P2
| || | |            +-+
| || | |            | \- 30512720V2P4
| || | |            |
| || | |            +- 30512720V2P6
| || | |            |
| || | |            + 30512720V2P7
| || \-+            |
| ||   |            + 30512720V2P9
| ||   |            |
| ||   |            +- 30512720V2P10
| ||   |            |
| ||   |            +- 30512720V2P5
| ||   |            |
| ||   |            |/-- 30512720V2P3
| ||   |            ++
| ||   |            |\- 30512720V2P8
| ||   |            |
| ||   |            +- 30512720V3P5
| ||   |            |
| ||   |            +- 30512720V3P3
| ||   \------------+
| ||                +-- 30512720V3P2
| ||                |
| ||                +- 30512720V3P4
| ||                |
| ||                \- 30512720V3P1
| ||
| ||                    /------ 10205600V1p1.seq
| ||                   /+
| ||                   |\--- 10205600v1p9.seq
| ||                   |
| ||                   |     /--- 10205600V1p2.seq
| ||                   |   /-+
| ||                   |   | \--- 10205600v1p6.seq
| ||                   |   |
| ||                   |   |/----- 10205600V1p3.seq
| ||                   |   ||
| ||                   |   ||      /- 10205600V3p1.seq
| ||                   |  /+|      |
| ||                   |  |||    /-+- 10205600V3p3.seq
| ||                   |  |||    | |
| ||                   |  |||    | \-- 10205600v3p8.seq
| ||                   |  |||    |
| ||                   |  |\+    |/- 10205600V3p4.seq
| ||               /---+  | |    ++
| ||               |   |  | |   /+\-- 10205600v3p9.seq
| ||               |   |  | |   ||
| ||               |   |  | | /-+\- 10205600v3p7.seq
| ||               |   |  | | | |
| ||               |   |  | | | \--- 10205600V3p2.seq
| ||               |   |  | \-+
| ||               |   |  |   |/-- 10205600V3p5.seq
| ||               |   |  |   \+
| ||               |   |  |    \------ 10205600v3p6.seq
| ||               |   |  |
| ||               |   +--+ /-- 10205600V1p4.seq
| ||               |   |  |/+
| ||               |   |  ||\--- 10205600v1p7.seq
| ||               |   |  ++
| ||               |   |  |\---- 10205600v1p10.se
| ||               |   |  |
| ||     /---------+   |  \----- 10205600V1p5.seq
| ||     |         |   |
| ||     |         |   \--- 10205600v1p8.seq
| ||     |         |
| ||     |         |     /-- 10205600V5p1.seq
| ||     |         |     |
| ||     |         |     +-- 10205600V5p2.seq
| ||     |         |     |
| ||     |         |     |/ 10205600v5p7.seq
| ||     |         |     ++
| ||     |         |     |\ 10205600v5p9.seq
| ||     |         |     |
| ||     |         |     |  /- 10205600V5p4.seq
| ||     |         |     |  |
| ||     |         |     |  +- 10205600v5p6.seq
| ||     |         |     |  |
| ||   /-+         \-----+--+-- 10205600v5p10.se
| ||   | |               |  |
| ||   | |               |  +--- 10205600V5p5.seq
| ||   | |               |  |
| ||   | |               |  \-- 10205600v5p8.seq
| ||   | |               |
| ||   | |               \-- 10205600V5p3.seq
| ||   | |
| ||   | |              /--- 30100121V2pol1.s
| ||   | |              |
| ||   | |              +-- 30100121V2pol2.s
| ||   | |              |
| ||   | |              | /---- 30100121V2pol3.s
| ||   | |              | |
| ||   | |              | +- 30100121V2pol5.s
| ||   | |              |/+
| ||   | \--------------+|\-- 30100121V2pol4.s
| ||   |                ++
| ||   |                ||/-- 30100121V3pol3.s
| ||   |                |\+
| ||   |                | \--- 30100121V3pol5.s
| ||   |                |
| ||   |                |/-- 30100121V3pol1.s
| ||   |                ||
| ||   |                || /-- 30100121V3pol2.s
| ||   |                || |
| ||   |                \+ |  / 30100121V4pol1.s
| ||   |                 | |  |
| ||   |                 | |  +- 30100121V4pol3.s
| ||   |                 | |  |
| ||   |                 \-+  +- 30100121V4pol5.s
| ||  /+                   |  |
| ||  ||                   |  + 30100121V4pol9.s
| ||  ||                   |  |
| ||  ||                   |  + 30100121V4pol8.s
| ||  ||                   \--+
| ||  ||                      + 30100121V4pol4.s
| ||  ||                      |
| ||  ||                      + 30100121V4pol6.s
| ||  ||                      |
| ||  ||                      + 30100121V4pol7.s
| ||  ||                      |
| ||  ||                      + 30100121v4pol10.
| ||  ||                      |
| ||  ||                      \ 30100121V4pol2.s
| ||  ||
| ||  ||          /---- 10310526V1pol1
| ||  ||          |
| ||  ||         /+ /--- 10310526V1pol2
| ||  ||         || |
| ||  ||         |\-+/---- 10310526V1pol3
| ||  ||         |  \+
| ||  ||       /-+   \--- 10310526V1pol4
| ||  ||       | |
| ||  ||       | | /-- 10310526V1pol5
| ||  ||       | \-+
| ||  ||       |   \--- 10310526V3pol3
| ||  ||       |
| ||  ||     /-+------ 10310526V3pol2
| ||  ||     | |
| ||  ||     | |/----- 10310526V3pol1
| ||  |\-----+ \+
| ||  |      |  \----- 10310526V3pol5
| ||  |      |
| ||  |      \-- 10310526V3pol4
| ||  |
| ||  |                   / 10310336V1p6
| ||  |                   |
| ||  |                   + 10310336V1p7
| ||  |                   |
| ||  |                   + 10310336V1p10
| ||  |                   |
| ||  |                 /-+ 10310336VIp1
| ||  |                 | |
| ||  |                 | + 10310336VIp4
| ||  |                 | |
| ||  |                 | + 10310336VIp5
| ||  |               /-+ |
| ||  |               | | \ 10310336V1p8
| ||  |               | |
| ||  |               | | / 10310336V1p9
| ||  |               | | |
| ||  |               | \-+ /- 10310336VIp2
| ||  |               |   \-+
| ||  |               |     \- 10310336VIp3
| ||  |               |
| ||  |               |    / 10310336V4p6
| ||  |      /--------+    |
| ||  |      |        |    +- 10310336V4p10
| ||  |      |        |    |
| ||  |      |        |    + 10310336V4p9
| ||  |      |        |    |
| ||  |      |        |    + 10310336v4p2
| ||  |      |        |   /+
| ||  |      |        |   |+- 10310336v4p3
| ||  |      |        |   ||
| ||  |      |        |   |+ 10310336v4p5
| ||  |      |        \---+|
| ||  |      |            |\ 10310336v4p4
| ||  |      |            |
| ||  |      |            \- 10310336v4p1
| ||  |      |
| ||  |      |                   / 20102402V9pol5.s
| ||  |      |                   |
| ||  |      |                 /-+ 60304218V3pol4.s
| ||  |      |                 | |
| ||  |    /-+                /+ \ 20102402v9pol9.s
| ||  |    | |                ||
| ||  |    | |               /+\-- 60304218V3pol1.s
| ||  |    | |               ||
| ||  |    | |               |\---- 60304218V3pol5.s
| ||  |    | |               |
| ||  |    | |              /+-- 60304218V3pol3.s
| ||  |    | |              ||
| ||  |    | |             /+\-- 60304218v3pol10.
| ||  |    | |             ||
| ||  |    | |           /-+\--- 60304218v3pol7.s
| ||  |    | |           | |
| ||  |    | |           | \--- 60304218V3pol2.s
| ||  |    | |         /-+
| ||  |    | |         | | /---- 60304218v3pol6.s
| ||  |    | |         | \-+
| ||  |    | |         |   \--- 60304218v3pol9.s
| ||  |    | |         |
| ||  |    | |         |/- 60304218V1pol1.s
| ||  |    | \---------+|
| ||  |    |           ||/-- 60304218V1pol2.s
| ||  | /--+           +++
| || /+ |  |           ||\-- 60304218V1pol5.s
| || || |  |           ||
| || || |  |           |\-- 60304218V1pol4.s
| || || |  |           |
| || || |  |           \-- 60304218V1pol3.s
| || || |  |
| || || |  |               / 50110087v1p1
| || || |  |              /+
| || || |  |              |\ 50110087v1p2
| || || |  |              |
| || || |  |              +- 50110087v1p10
| || || |  |              |
| || || |  |              +- 50110087v1p8
| || || |  |              |
| || || |  |              + 50110087v1p3
| || || |  |              |
| || || |  |              + 50110087v1p4
| || || |  |              |
| || || |  |              + 50110087v1p5
| || || |  |              |
| || || |  \--------------+ 50110087v1p6
| || || |                 |
| || || |                 + 50110087v1p7
| || || |                 |
| || || |                 \- 50110087v1p9
| || || |
| || || |                    /---- 30306343v2p1
| || || |                   /+
| || || |                   |\--- 30306343v2p4
| || || |                   |
| || || |                   |/--- 30306343v2p5
| || || |                   ||
| || || |                   ++/--- 30306343v2p8
| || || |                   |\+
| || || |                   | \---- 30306343v3p7
| || || |                   |
| || || |                   |   /---- 30306343v2p9
| || || |                   |   |
| || || |                   |   |     / 30306343v5p1
| || || |                   |   |    /+
| || || |                   |   |    |\- 30306343v5p5
| || || |                   |   |    |
| || || |                   |   |    +- 30306343v5p8
| || || |                   |   |    |
| || || |                   |   |    + 30306343v5p2
| || || |                   |   |    |
| || || |                  /+   |    +-- 30306343v5p4
| || ||/+                  ||   +----+
| || ||||                  ||   |    +- 30306343v5p3
| || ||||                  ||   |    |
| || ||||                  ||  /+    +- 30306343v5p7
| || ||||                  ||  ||    |
| || ||||                  ||  ||    +-- 30306343v5p9
| || ||||                  ||  ||    |
| || ||||                  ||  ||    \- 30306343v5p10
| || ||||                  ||  ||
| || ||||                  ||/-++--- 30306343v3p5
| || ||||                  ||| ||
| || ||||                 /+|| |\----- 30306343v3p8
| || ||||                 |||| |
| || ||||                 |||| +--- 30306343v3p2
| || ||||                 |||| |
| || ||||                 ||\+ \--- 30306343v3p3
| || ||||                 || |
| || ||||                 || |  /---- 30306343v3p4
| || ||||                 || | /+
| || ||||               /-+| | |\--- 30306343v3p10
| || ||||               | || \-+
| || ||||               | ||   \----------- 30306343v3p9
| || ||||               | ||
| || ||||               | |\---- 30306343v2p3
| || ||||              /+ |
| || ||||              || +-- 30306343v2p2
| || ||||              || |
| || ||||              || \------ 30306343v5p6
| || ||||             /+|
| || ||||             ||\---- 30306343v2p10
| || ||||             ||
| || ||||           /-+\---- 30306343v3p6
| || ||||           | |
| || ||||          /+ \----- 30306343v3p1
| || ||||          ||
| || |||| /--------+\---- 30306343v2p7
| || |||| |        |
| || |||| |        \------ 30306343v2p6
| || |||| |
| || |||| |              / 50440428v1pol1.s
| || |||| |             /+
| || |||| |             |\ 50440428v1pol2.s
| || |||| |            /+
| || |||| |            |\- 50440428v1pol6.s
| || |||| |            |
| || |||| |          /-+-- 50440428v1pol3.s
| || |||| |          | |
| || |||| |        /-+ \----- 50440428v1pol4.s
| || |||\-+        | |
| || |||  |        | \---- 50440428v1pol9.s
| || |\+  |        |
| || | |  |        |  /-- 50440428v1pol5.s
| || | |  |        | /+
| || | |  |        | |\ 50440428v1pol7.s
| || | |  |        +-+
| || | |  |        | |/--- 50440428v1pol8.s
| || | |  |        | \+
| || | |  |        |  \--- 50440428v1pol10.
| || | |  |        |
| || | |  |        |      /-- 50440428v2pol2.s
| || | |  |        |    /-+
| || | |  \--------+    | \-- 50440428v2pol5.s
| || | |           | /--+
| || | |           | |  \--- 50440428v2pol8.s
| || | |           | |
| || | |           | | /--- 50440428v2pol4.s
| || | |           | | |
| || | |           | |/+-- 50440428v2pol6.s
| || | |           | |||
| || | |           | ++\--- 50440428v2pol9.s
| || | |           \-+|
| || | |             |\- 50440428v2pol7.s
| || | |             |
| || | |             \--- 50440428v2pol10.
| || | |
| || | |         /-- 60100773V1p2
| || | |         |
| || | |         |  /--- 60100773V1p1
| |+-+ |         |  |
| || | |         |  +---- 60100773V1p10
| || | |         |  |
| || | |         |/-+ /--- 60100773V1p5
| || | |         || |/+
| || | |      /--+| ||\---- 60100773V1p7
| || | |      |  || \+
| || | |      |  ||  \-- 60100773V1p8
| || | |      |  ||
| || | |      |  ++-- 60100773V1p6
| || | |      |  ||
| || | |      |  |+---- 60100773V1p4
| || | |      |  ||
| || | |      |  |\---- 60100773V1p9
| || | |      |  |
| || | |      |  \---- 60100773V1p3
| || | |      |
| || | |      |       /- 60100773v5pol3
| || | |      |       |
| || | |      |       +-- 60100773v5pol9
| || | |      |       |
| || | \------+       +-- 60100773v5pol4
| || |        |       |
| || |        |       +- 60100773v5pol7
| || |        |       |
| || |        |       +- 60100773v5pol2
| || |        |     /-+
| || |        |     | +- 60100773v5pol10
| || |        |     | |
| || |        |     | +- 60100773v5pol1
| || |        |     | |
| || |        |     | +--- 60100773v5pol8
| || |        |     | |
| || |        |     | +- 60100773v5pol6
| || |        |     | |
| || |        |     | \-- 60100773v5pol5
| || |        \-----+
| || |              |   / 60100773v8p1
| || |              |  /+
| || |              |  |\ 60100773v8p8
| || |              |  |
| || |              |  | / 60100773v8p2
| || |              |  |/+
| || |              |  ||\ 60100773v8p9
| || |              |  ++
| || |              |  |\- 60100773v8p4
| || |              \--+
| || |                 + 60100773v8p5
| || |                 |
| || |                 +-- 60100773v8p7
| || |                 |
| || |                 +-- 60100773v8p3
| || |                 |
| || |                 | / 60100773v8p6
| || |                 \-+
| || |                   \ 60100773v8p10
| || |
| || |             /- 10205915V7r1
| || |             |
| || |             + 30306103v3p4
| || |             |
| || |             + 60202161V3p5
| || |            /+
| || |            ||  /-- 10205915v7R2
| || |            ||  |
| || |            ||/-+/- 10205915V7R3
| || |            ||| \+
| || |            |\+  \--- 10205915V7R5
| || |            | |
| || |            | \---- 10205915V7R4
| || |            |
| || |            | /---- 60202161V3p3
| || |            +-+
| || |            | \------ 60202161V3p6
| || |            |
| || |            |/ 30100032V1p1
| || |            ||
| || |            |+- 30100032V1p4
| || |            ||
| || |            |+- 30100032V1p6
| || |            ||
| || |            |+- 30100032V1p8
| || |          /-+|
| || |          | ++- 30100032V1p9
| || |          | ||
| || |          | |+- 30100032V1p10
| || |          | ||
| || |          | |+ 30100032V1p7
| || |          | ||
| || |          | |\- 30100032V1p3
| || |          | |
| || |          | | /- 30409024V7P1
| || |          | | |
| || |          | | +- 30409024V7P3
| || |          | | |
| || |          | | +- 30409024V7P7
| || |          | | |
| || |          | | +- 30409024V7P9
| || |         /+ | |
| || |         || | +----- 30409024V7P8
| || |         || | |
| || |         || \-+ 30409024V7P2
| || |         ||   |
| || |         ||   + 30409024V7P5
| || |         ||   |
| || |         ||   +- 30409024V7P6
| || |         ||   |
| || |         ||   +- 60202161V3p2
| || |         ||   |
| || |         ||   +- 30409024V7P4
| || |         ||   |
| || |         ||   \-- 30409024V7P10
| || |         ||
| || |       /-+\--------- 60202161V3p1
| || |       | |
| || |       | |      /-- 60202161V1pol5.s
| || |       | |      |
| || |       | |    /-+   /-- 60202161v1pol2.s
| || |       | |    | |   |
| || |       | |    | \---+/---- 60202161v1pol1.s
| || |       | |  /-+     \+
| || |       | |  | |      \--- 60202161v1pol6.s
| || |       | |  | |
| || |       | |  | \--- 60202161v3p4
| || |       | | /+
| || \-------+ | ||   /-- 60202161v1pol9.s
| ||         | | ||/--+
| ||         | | |||  \-- 60202161v1pol7.s
| ||         | \-+\+
| ||         |   | \-- 60202161v1pol10.
| ||         |   |
| ||         |   \--- 60202161v1pol8.s
| ||         |
| ||         | /- 60202161v1pol4.s
| ||         +-+
| ||         | \--- 60202161v1pol3.s
| ||         |
| ||         \------ 60202161v3p7
| ||
| ||                        / 30100474v3pol1.S
| ||                        |
| ||                        |  /- 30100474v5pol1.S
| ||                        | /+
| ||                        | |\- 30100474v5pol9.S
| ||                        |/+
| ||                       /+|\- 30100474v5pol6.S
| ||                       |||
| ||                       ||+-- 30100474v5pol4.S
| ||                       |++
| ||                       ||\--- 30100474v5pol5.S
| ||                      /+|
| ||                      ||\---- 30100474v5pol2.S
| ||                      ||
| ||                      ||/--- 30100474v5pol3.S
| ||                      |\+
| ||                      | \-- 30100474v5pol7.S
| ||                      |
| ||                      |/--- 30100474v5pol8.S
| ||                      ++
| ||                     /+\----- 30100474v5pol10.
| ||                     ||
| ||                     ||/- 30100474v3pol2.S
| ||                     |||
| ||      /--------------+\+ 30100474v3pol3.S
| ||      |              | |
| ||      |              | \- 30100474v3pol4.S
| ||      |              |
| ||      |              \- 30100474v3pol5.S
| ||      |
| ||      |            /-- 30203333V1p1
| ||      |            |
| ||      |            +--- 30203333V1p2
| ||      |           /+
| ||      |           |\- 30203333v3p7.SEQ
| ||      |          /+
| ||      |          |\---- 30203333v3p4.SEQ
| ||      |          |
| ||      |          +-- 30203333v3p9.SEQ
| ||      |         /+
| ||      |         |\-- 30203333v3p2.SEQ
| ||  /---+         |
| ||  |   |        /+/---- 30203333V1p5
| ||  |   |        |||
| ||  |   |        |\+-- 30203333V1p6
| ||  |   |        | |
| ||  |   |        | \--- 30203333v3p5.SEQ
| ||  |   |        |
| ||  |   |        |/-- 30203333v3p1.SEQ
| ||  |   |    /---+|
| ||  |   |    |   ++-- 30203333v3p8.SEQ
| ||  |   |    |   ||
| ||  |   |    |   |\-- 30203333v3p10.SE
| ||  |   |    |   |
| ||  |   |    |   |  / 30203333v3p3.SEQ
| ||  |   |    |   \--+
| ||  |   |    |      \ 30203333v3p6.SEQ
| ||  |   |    |
| ||  |   \----+        /--- 30512465v1pol1.s
| ||  |        |       /+
| ||  |        |       |\- 30512465v1pol3.s
| ||  |        |       |
| ||  |        |    /--+/-- 30512465v1pol2.s
| ||  |        |    |  ||
| ||  |        |    |  \+-- 30512465v1pol4.s
| ||  |        |    |   |
| ||  |        |    |   \---- 30512465v1pol5.s
| ||  |        \----+
| ||  |             |  /--- 30512465v9pol1.s
| ||  |             |  |
| ||  |             |  +-- 30512465v9pol5.s
| ||  |             |  |
| ||  |             \--+- 30512465v9pol4.s
| ||  |                |
| |\--+                +-- 30512465v9pol2.s
| |   |                |
| |   |                \--- 30512465v9pol3.s
| |   |
| |   |          /-- 30306103V1p1
| |   |         /+
| |   |         |\-- 30306103V1p8
| |   |        /+
| |   |        |\-- 30306103v3p3
| |   |        |
| |   |        +--- 30306103V1p7
+-+   |        |
| |   |        |    /-- 30306103V1p2
| |   |        |   /+
| |   |        |   |\-- 30306103V1p4
| |   |        |  /+
| |   |        |  || /- 30306103v3p2
| |   |        |  |\-+
| |   |        | /+  \- 30306103v3p7
| |   |        | ||
| |   |        | ||/-- 30306103v3p1
| |   |        |/+\+
| |   |        ||| \--- 30306103v3p8
| |   |        |||
| |   |        ++\--- 30306103v3p6
| |   |        ||
| |   |       /+\----- 30306103v3p9
| |   |       ||
| |   |       |+---- 30306103V1p6
| |   |       ||
| |   |       ||/- 30306103V1p9
| |   |       |||
| |   \-------+\+ /---- 30306103v3p5
| |           | \-+
| |           |   \------- 30306103v3p10
| |           |
| |           |/--- 30306103V1p3
| |           ||
| |           \+  / 30306103V1p5
| |            \--+
| |               \- 30306103V1p10
| |
| |                 /--- 20102402V1pol1.s
| |                 |
| |                 |    /- 20102402V1pol2.s
| |                /+/---+
| |                |||   \-- 20102402V1pol3.s
| |                |\+
| |               /+ \----- 20102402v1pol8.s
| |               ||
| |               |+------- 20102402V1pol5.s
| |               ||
| |               |\----- 20102402V4pol2.s
| |               |
| |              /+---- 20102402v4pol9.s
| |              ||
| |              |\------- 20102402V1pol4.s
| |            /-+
| |            | |/------ 20102402V4pol3.s
| |            | \+
| |            |  \----- 20102402v4pol7.s
| |            |
| |            | /------ 20102402v1pol7.s
| |            | |
| |            | |  /---- 20102402V4pol1.s
| |            | |  |
| |            | |  |   /- 20102402V9pol1.s
| |            | |  |   |
| |            | |  |   +- 20102402V9pol2.s
| |            | |  |   |
| |           /+ |  |   + 20102402v9pol6.s
| |           || |  |   |
| |           ||/+  |  /+-- 20102402v9pol7.s
| |           ||||  |  ||
| |           ||||  |  |+-- 20102402v9pol10.
| |           ||||  |  ||
| |           ||||  +--++- 20102402v9pol8.s
| |           ||||/-+  ||
| |           ||||| |  |\-- 20102402V9pol4.s
| |           ||||| |  |
| |           ||||| |  \----- 20102402V9pol3.s
| |           ||||| |
| |           |\+\+ |/----- 20102402V4pol5.s
| |  /--------+ | | \+
| |  |        | | |  \------ 20102402v4pol6.s
| |  |        | | |
| |  |        | | \--- 20102402v4pol8.s
| |  |        | |
| |  |        | | /----- 20102402v1pol10.
| |  |        | | |
| |  |        | | +---- 20102402v4pol10.
| |  |        | \-+
| |  |        |   \------- 20102402V4pol4.s
| |  |        |
| |  |        |/-------- 20102402v1pol6.s
| |  |        \+
| |  |         \---- 20102402v1pol9.s
| |  |
| |  |           / 40203640V1pol3.s
| |  |           |
| |  |         /-+ 50440428v2pol3.s
| |  |         | |
| |  |         | \ 60304218v3pol8.s
| |  |        /+
| |  |        ||  / 40203640V1pol4.s
| |  |        ||  |
| |  |        |\--+  / 50440430v3pol8.s
| |  |        |   \--+
| |  |        |      \ 50440430v3pol9.s
| |/-+        |
| || |        |  /---- 40203640V8pol1.s
| || |        |  |
| || |        | /+/-- 40203640V8pol4.s
| || |        | |\+
| || |        | | \---- 40203640v8pol7.s
| || |      /-+ |
| || |      | | |      / 40203640V8pol2.s
| || |      | | |    /-+
| || |      | | |    | \ 40203640V8pol3.s
| || |      | | |  /-+
| || |      | | |  | \-- 40203640v8pol10.
| || |      | +-+--+
| || |      | | |  \---- 40203640v8pol9.s
| || |      | | |
| || |    /-+ | \-- 40203640v8pol8.s
| || |    | | |
| || |    | | |/-------- 40203640V8pol5.s
| || |    | | \+
| || |    | |  \---- 40203640v8pol6.s
| || |    | |
| || |    | +---- 40203640V1pol5.s
| || |    | |
| || |    | \---- 40203640v1pol6.s
| || |    |
| || \----+    /-- 40203640v1pol7.s
| ||      |   /+
| ||      |   |\- 40203640v2pol4.s
| ||      | /-+
| ||      | | +- 40203640v2pol2.s
| ||      | | |
| ||      |/+ \-- 40203640v2pol3.s
| ||      |||
| ||      ||\--- 40203640v1pol8.s
| ||      ||
| ||      \+- 40203640v2pol1.s
| ||       |
| ||       \--- 40203640v2pol5.s
| ||
| ||           / 50110380V1pol1.s
| ++           |
| ||        /--+- 50110380v1pol4.s
| ||        |  |
| ||        |  +- 50110380v1pol5.s
| ||        |  |
| ||        |  \- 50110380v1pol9.s
| ||        |
| ||        |   / 50110380v1pol2.s
| ||      /-+   |
| ||      | |   + 50110380v1pol10.
| ||      | |   |
| ||      | |/--+-- 50110380v1pol3.s
| ||      | ||  |
| ||      | ||  |/ 50110380v1pol7.s
| ||      | \+  \+
| ||      |  |   \ 50110380v1pol6.s
| ||      |  |
| ||      |  \-- 50110380v1pol8.s
| ||      |
| ||      |      /--- 50110380v7pol1.s
| ||      |      |
| ||   /--+    /-+/------- 50110380v7pol2.s
| ||   |  |    | ||
| ||   |  |    | \+ /- 50110380v7pol3.s
| ||   |  |    |  | |
| ||   |  |  /-+  \-+- 50110380v7pol9.s
| ||   |  |  | |    |
| ||   |  |  | |    \- 50110380v7pol7.s
| ||   |  |  | |
| ||   |  |  | \------ 50110380v7pol8.s
| ||   |  | /+
| ||   |  | ||    /-- 50110380v7pol4.s
| ||   |  | ||   /+
| ||   |  | ||   |\-- 50110380v7pol5.s
| ||   |  \-+\---+
| ||   |    |    \--- 50110380v7pol10.
| ||   |    |
| ||   |    \----- 50110380v7pol6.s
| ||   |
| |\---+          /-- 50220713V1pol1.S
| |    |          |
| |    |          +- 50220713v1pol2.S
| |    |          |
| |    |          +-- 50220713v1pol3.S
| |    |          |
| |    |          +- 50220713v1pol8.S
| |    |          |
| |    |         /+ 50220713v1pol5.S
| |    |         ||
| |    |         |+ 50220713v1pol7.S
| |    |         ||
| |    |         |+ 50220713v1pol9.S
| |    |      /--+|
| |    |      |  |+- 50220713v1pol4.S
| |    |      |  ||
| |    |      |  |\- 50220713v1pol10.
| |    \------+  |
| |           |  \-- 50220713v1pol6.S
| |           |
| |           |      /------- 50220713V10pol1.
| |           \------+
| |                  \- 50220713V10pol3.
| |
| |     / 20100559v2p1
| |    /+
| |    |\--- 20100559v2p2
| |    |
| |    +-- 20100559V9pol2.s
| |   /+
| |   |\-- 20100559V9pol4.s
| |  /+
| |  ||/-- 20100559V9pol5.s
| |  |\+
| |  | \- 20100559V9pol1.s
| |  |
| \--+/-- 20100559v2p3
|    ||
|    ++/- 20100559V2p5
|    |\+
|    | \--- 20100559V9pol3.s
|    |
|    \-- 20100559v2p4
|
|          /- 10206006V1pol1.s
|         /+
|         |\- 10206006V1pol4.s
|        /+
|        |+- 10206006V1pol2.s
|        ||
|       /+\-- 10206006V1pol5.s
|       ||
|       |\-- 10206006V1pol3.s
|       |
|       |   /---- 10206006V9pol1.s
|       |  /+
|       |  |\---- 10206006V9pol5.s
|       | /+
\-------+ |\--- 10206006V9pol7.s
        | |
        |/+---- 10206006V9pol3.s
        |||
        ||\---- 10206006V9pol8.s
        ||
        ||   /-- 10206006V9pol2.s
        ||  /+
        \+  |\-- 10206006V9pol6.s
         |/-+
         || \--- 10206006V9pol9.s
         ++
         |\---- 10206006V9pol10.
         |
         \----- 10206006V9pol4.s
